# Supplementary material for: Regulatory Network of Secondary Metabolism in Brassica rapa: Insight into the Glucosinolate Pathway
Source: PLoS One. 2014 Sep 15;9(9):e107123. doi: 10.1371/journal.pone.0107123 (PMC4164526; doi:10.1371/journal.pone.0107123)
Supplement: Table S1 — List of candidate genes for six biosynthetic pathways. The probes of the microarray are identified with a genebank code, origin 1.B.rapa, 2.B.napus,3.B.oleracea and 4 other Brassica species. Abbreviation is included in whole genome eQTL profiling. (XLSX) [file pone.0107123.s005.xlsx]

## Sheet: Selected microarray probes
CAROTENOIDS
Genbank code	origin	Abbreviation	Description
CN727043	2	NCED2	9-cis-epoxycarotenoid dioxygenase NCED2, chloroplast precursor
CV545014	1	NCED	9-cis-epoxycarotenoid dioxygenase
CX187784	2	MAX1	Protein At2g26170
CX187784	2	MAX1	Protein At2g26170
EE401805	2	NCED9	9-cis-epoxycarotenoid dioxygenase NCED9, chloroplast precursor
EH429196	3	NPQ1	At2g21860/F7D8.18
EV011579	2	B-OHase	Beta-carotene hydroxylase
EV078086	2	PDS	Phytoene desaturase
EV127419	2	ZDS	Putative zeta-carotene desaturase
EV160672	2	CCD4	Probable carotenoid cleavage dioxygenase 4, chloroplast precursor
EV160758	2	NCED	9-cis-epoxycarotenoid dioxygenase
EV193301	2	PDS	Phytoene dehydrogenase, chloroplast/chromoplast precursor
EV197471	2	PSY	Phytoene synthase, chloroplast precursor
EV200814	2	ZE	Zeaxanthin epoxidase
EV206464	2	PDS1	PDS1 (PHYTOENE DESATURATION 1)
EV216628	2	e-OHase	Chloroplast carotenoid epsilon-ring hydroxylase
EX074328	1	CCD8	Carotenoid cleavage dioxygenase 8, chloroplast precursor
EX104530	1	NCED6	9-cis-epoxycarotenoid dioxygenase NCED6, chloroplast precursor
EX106389	1	eLCY	Lycopene epsilon cyclase, chloroplast precursor
EX117989	1	ZDS	Zeta-carotene desaturase, chloroplast/chromoplast precursor
H07750	2	eLCY	Lycopene epsilon-cyclase
JCVI_10559	2	eLCY	Lycopene epsilon cyclase, chloroplast precursor
JCVI_10896	2	ZDS	Zeta-carotene desaturase, chloroplast/chromoplast precursor
JCVI_11039	2	PSY	Phytoene synthase, chloroplast precursor
JCVI_11826	1	B-LCY	Lycopene beta cyclase, chloroplast precursor
JCVI_12969	2	PSY	Phytoene synthase, chloroplast precursor
JCVI_1390	2	PDS	Phytoene dehydrogenase, chloroplast/chromoplast precursor
JCVI_14102	2	ZE	Zeaxanthin epoxidase
JCVI_14575	1	eLCY	Lycopene epsilon cyclase, chloroplast precursor
JCVI_14909	2	eLCY	Lycopene epsilon cyclase, chloroplast precursor
JCVI_16311	1	VDE	Violaxanthin de-epoxidase, chloroplast precursor
JCVI_16900	1	ZE	Zeaxanthin epoxidase
JCVI_17398	1	PDS	Phytoene dehydrogenase, chloroplast/chromoplast precursor
JCVI_17404	2	ZE	Zeaxanthin epoxidase
JCVI_18353	3	LUT1	CYP97C1, LUT1
JCVI_18580	1	eLCY	Lycopene epsilon cyclase, chloroplast precursor
JCVI_19201	2	PSY	Phytoene synthase, chloroplast precursor
JCVI_21434	2	eLCY	Lycopene epsilon cyclase, chloroplast precursor
JCVI_2356	2	CCD1	Carotenoid cleavage dioxygenase 1
JCVI_24842	1	eLCY	Lycopene epsilon cyclase, chloroplast precursor
JCVI_26571	2	MAX1	Protein At2g26170
JCVI_26954	2	ZDS	Zeta-carotene desaturase, chloroplast/chromoplast precursor
JCVI_2706	2	PSY	Phytoene synthase
JCVI_27625	1	CCD4	Probable carotenoid cleavage dioxygenase 4, chloroplast precursor
JCVI_29425	2	CRISO	CRTISO (carotenoid isomerase); carotenoid isomerase
JCVI_29716	3	PSY	Phytoene synthase, chloroplast precursor
JCVI_31271	2	ZE	Zeaxanthin epoxidase
JCVI_31309	2	PDS	Phytoene dehydrogenase, chloroplast/chromoplast precursor
JCVI_34730	2	B-LCY	Lycopene beta cyclase, chloroplast precursor
JCVI_3514	2	NCED9	9-cis-epoxycarotenoid dioxygenase NCED9, chloroplast precursor
JCVI_35995	1	NPQ1	At2g21860/F7D8.18
JCVI_36369	2	VDE	Violaxanthin de-epoxidase, chloroplast precursor
JCVI_36812	2	NCED3	9-cis-epoxycarotenoid dioxygenase NCED3, chloroplast precursor
JCVI_37199	2	eLCY	Lycopene epsilon cyclase, chloroplast precursor
JCVI_3911	2	B-OHase	Putative beta-carotene hydroxylase
JCVI_40121	2	eLCY	Lycopene epsilon cyclase, chloroplast precursor
JCVI_4781	2	CCD4	Probable carotenoid cleavage dioxygenase 4, chloroplast precursor
JCVI_5261	2	B-OHase	Putative beta-carotene hydroxylase
JCVI_5697	2	NCED3	9-cis-epoxycarotenoid dioxygenase NCED3, chloroplast precursor
JCVI_7482	2	PDS	Phytoene dehydrogenase-like
JCVI_7641	2	NCED	9-cis-epoxycarotenoid dioxygenase
JCVI_844	2	e-OHase	Chloroplast carotenoid epsilon-ring hydroxylase
JCVI_9110	1	NCED	9-cis-epoxycarotenoid dioxygenase
JCVI_9750	2	B-LCY	Lycopene beta cyclase, chloroplast precursor
FLAVONOIDS
Genbank code	origin	Abbreviation	Description
BQ791509	1	FLS	Putative flavonol synthase
CD813580	2	4CL4	4-coumarate--CoA ligase 4
CD820923	2	Myb4	Transcription factor MYB4
CD834583	2	CHI	Chalcone--flavonone isomerase
CN728267	2	F3'5'H	Flavonoid 3',5'-hydroxylase-like; cytochrome P450
CX189414	2	4CL	4-coumarate-CoA ligase-like protein
DN961176	1	4CL	4 coumarate CoA ligase
DN964565	1	4CL1	4-coumarate--CoA ligase 1
DY025170	2	UGT78D2	Flavonol 3-O-glucosyltransferase-like
DY029766	3	FLS	Flavonol synthase-like protein
EE418726	2	PAL2	PHENYLALANINEAMMONIA-LYASE2
EE443026	2	UGT78D2	Putative flavonol 3-O-glucosyltransferase
EE502236	2	FLS	Flavonol synthase
EE513550	2	DFR	Dihydroflavonol 4-reductase, putative
EE540565	2	ANS	Putative anthocyanidin synthase
EE558066	2	Myb4	R2R3 MYB protein MYB4
EH419222	3	F3'5'H	Flavonoid 3', 5'-hydroxylase-like protein
EL590255	2	4CL	4-coumarate--CoA ligase family protein / 4-coumaroyl-CoA synthase family protein
ES905313	2	4CL	4-coumarate--CoA ligase-like protein
ES920481	2	MYB111	ARABIDOPSISMYBDOMAINPROTEIN111,MYBDOMAINPROTEIN111,PRODUCTIONOFFLAVONOLGLYCOSIDES3
ES938339	3	Myb4	Myb-related protein Myb4
ES947547	3	DFR	Dihydroflavonol 4-reductase
ES954613	2	CHI	Chalcone isomerase, putative; 94270-95700
ES992355	2	TT16	Protein TRANSPARENT TESTA 16
EV005315	2	CHS	CHS-like protein
EV021863	2	ABS,AGL32,TT16	AGAMOUS-like32,ARABIDOPSISBSISTER,TRANSPARENTTESTA16
EV027089	2	TT8	Protein TRANSPARENT TESTA 8
EV037905	2	TTG2	DR.STRANGELOVE1,TRANSPARENTTESTAGLABRA2
EV046864	2	FLS	Flavonol synthase
EV080676	2	4CL3	Protein At1g65060
EV102803	2	F3'5'H	Flavonoid 3', 5'-hydroxylase-like protein
EV120446	2	COmtl	Quercetin 3-O-methyltransferase 1
EV123005	2	4CL2	4-coumarate--CoA ligase 4CL2
EV141692	2	CHS	Chalcone synthase family protein
EV160950	2	CHSh	Chalcone synthase homolog
EV200311	2	UGT78D2	Putative flavonol 3-O-glucosyltransferase
EX130001	1	BAN	BANYULS
EX135089	1	ANS	Putative anthocyanidin synthase
JCVI_1014	2	4CL	4-coumarate-CoA ligase-like protein
JCVI_10836	1	CHS	Chalcone synthase family protein
JCVI_1086	2	4CL1	4-coumarate--CoA ligase 1
JCVI_10975	2	PAL2	PHENYLALANINEAMMONIA-LYASE2
JCVI_11777	2	TT12	Protein TRANSPARENT TESTA 12
JCVI_11889	2	DFR	Dihydroflavonol 4-reductase
JCVI_121	2	C4H	CINNAMATE4-HYDROXYLASE,CINNAMATE-4-HYDROXYLASE,REDUCEDEPRDERMALFLUORESCENCE3
JCVI_12895	2	UGT78D2	Flavonol 3-O-glucosyltransferase-like protein
JCVI_1296	2	C4H	CINNAMATE4-HYDROXYLASE,CINNAMATE-4-HYDROXYLASE,REDUCEDEPRDERMALFLUORESCENCE3
JCVI_12961	2	4CL	4-coumarate--CoA ligase-like protein
JCVI_13216	2	PAL1	Pheammonialyase1
JCVI_1334	2	CHS3	Chalcone synthase 3
JCVI_1338	2	TT16	Protein TRANSPARENT TESTA 16
JCVI_14153	2	F3'5'H	Flavonoid 3', 5'-hydroxylase-like protein
JCVI_14265	2	TT16	Protein TRANSPARENT TESTA 16
JCVI_14420	2	BAN	BANYULS
JCVI_14670	2	COmtl	Quercetin 3-O-methyltransferase 1
JCVI_15136	2	F3'H	Flavonoid 3'-hydroxylase
JCVI_15282	2	TT12	Protein TRANSPARENT TESTA 12
JCVI_15414	3	4CL	4-coumarate-CoA ligase-like protein
JCVI_15580	2	4CL	4-coumarate-CoA ligase-like protein
JCVI_15603	2	4CL	4-coumarate-CoA ligase-like protein
JCVI_15733	2	CHS	Chalcone synthase
JCVI_16133	2	4CL	4-coumarate-CoA ligase-like protein
JCVI_16142	3	FLS	Putative flavonol synthase
JCVI_16747	2	ANS	Anthocyanidin synthase
JCVI_17031	2	F3'H	Flavanone 3-hydroxylase 1
JCVI_17935	2	CHS	Chalcone synthase
JCVI_18158	3	ANS	Anthocyanidin synthase
JCVI_18538	2	CHI	Chalcone--flavonone isomerase
JCVI_18695	2	4CL	4-coumarate-CoA ligase-like protein
JCVI_19465	2	F3'H	Flavonol synthase/flavanone 3-hydroxylase
JCVI_19557	3	Myb4	Transcription factor MYB4
JCVI_19558	1	4CL9	Putative uncharacterized protein At1g20510
JCVI_20189	2	CHI	Chalcone--flavonone isomerase
JCVI_20382	1	CHI	Chalcone isomerase, putative
JCVI_2058	2	CHS	Chalcone synthase
JCVI_21718	2	4CL3	4-coumarate--CoA ligase 3
JCVI_21743	1	CHS	Chalcone synthase family protein
JCVI_21931	2	FLS	Flavonol synthase
JCVI_2239	2	FLS	Flavonol synthase
JCVI_22515	2	PAL4	Phenylalanineammonia-lyase4
JCVI_22820	1	4CL4	4-coumarate--CoA ligase 4
JCVI_2411	2	CHS3	Chalcone synthase 3
JCVI_2414	2	CHSB1	Chalcone synthase B1
JCVI_24301	3	UGT78D2	Putative flavonol 3-O-glucosyltransferase
JCVI_24588	2	ATGSTF12,GST26,TT19	ARABIDOPSISTHALIANAGLUTATHIONES-TRANSFERASEPHI12,GLUTATHIONES-TRANSFERASE26,TRANSPARENTTESTA19
JCVI_2460	2	CHS	Chalcone synthase family protein
JCVI_24830	2	F3'H	Flavanone 3-hydroxylase-like protein
JCVI_26257	3	DFR	Dihydroflavonol 4-reductase, putative
JCVI_26368	2	F3'H	Flavanone 3-hydroxylase-like protein
JCVI_26515	3	CHS1	Chalcone synthase 1
JCVI_26641	2	4CL3	4-coumarate--CoA ligase 3
JCVI_27081	2	CHS	Chalcone synthase family protein
JCVI_27138	2	TT16	Protein TRANSPARENT TESTA 16
JCVI_28304	2	4CL	4-coumarate--CoA ligase-like protein
JCVI_28371	1	4CL1	4-coumarate--CoA ligase 1
JCVI_28934	2	UGT78D2	Putative flavonol 3-O-glucosyltransferase
JCVI_29194	1	CHSh	Chalcone synthase homolog
JCVI_29296	2	4CL	4-coumarate--CoA ligase family protein / 4-coumaroyl-CoA synthase family protein
JCVI_2934	2	F3'H	Flavonol synthase/flavanone 3-hydroxylase
JCVI_29626	1	ATMYB11,PFG2	MYBDOMAINPROTEIN11,PRODUCTIONOFFLAVONOLGLYCOSIDES2
JCVI_30090	2	UGT73C6	UDP-glucosyltransferase73C6
JCVI_31142	1	CHI	Chalcone--flavonone isomerase
JCVI_32380	2	PAL2	PHENYLALANINEAMMONIA-LYASE2
JCVI_32530	2	ATWRKY44,DSL1,TTG2,WRKY44	DR.STRANGELOVE1,TRANSPARENTTESTAGLABRA2
JCVI_32600	2	4CL2	4-coumarate--CoA ligase 2
JCVI_32868	3	F3'5'H	Flavonoid 3', 5'-hydroxylase-like protein
JCVI_3312	2	UGT78D2	Putative flavonol 3-O-glucosyltransferase
JCVI_33397	2	F3'5'H	Flavonoid 3',5'-hydroxylase-like; cytochrome P450
JCVI_33709	2	UGT78D2	Putative flavonol 3-O-glucosyltransferase
JCVI_34261	3	UGT78D2	Putative flavonol 3-O-glucosyltransferase
JCVI_34470	2	ANS	Putative anthocyanidin synthase
JCVI_35351	2	COmtl	Quercetin 3-O-methyltransferase 1
JCVI_37889	2	4CL9	OPC-8:0COALIGASE1
JCVI_38505	1	UGT78D2	Putative flavonol 3-O-glucosyltransferase
JCVI_38583	2	4CL4	4-coumarate--CoA ligase 4
JCVI_39687	2	FLS	Flavonol synthase
JCVI_3974	1	CHS	Chalcone synthase
JCVI_39778	1	4CL4	4-coumarate--CoA ligase 4
JCVI_40360	2	UGT78D2	Putative flavonol 3-O-glucosyltransferase
JCVI_40711	2	4CL	4-coumarate-CoA ligase-like protein
JCVI_41487	2	UGT78D2	Putative flavonol 3-O-glucosyltransferase
JCVI_4160	2	COmtl	Quercetin 3-O-methyltransferase 1
JCVI_41972	2	FLS	Flavonol synthase
JCVI_4870	2	TT2	Transparent testa 2 family isoform 1
JCVI_494	2	COmtl	Quercetin 3-O-methyltransferase 1
JCVI_5	2	CHS	Chalcone synthase family protein
JCVI_512	1	CHI	Chalcone isomerase, putative
JCVI_5913	1	DFR	Dihydroflavonol 4-reductase-like
JCVI_6210	2	CHSA1	Chalcone synthase A1
JCVI_7527	2	4CL1	4-coumarate--CoA ligase 1
JCVI_7650	2	ANS	Anthocyanidin synthase
JCVI_8351	3	F3'H	Flavanone 3-hydroxylase-like protein
JCVI_8838	1	F3'H	Flavanone 3-hydroxylase-like protein
JCVI_888	1	CHS	Putative chalcone synthase
L46421	1	CHS	Putative chalcone synthase
GLUCOSINOLATES
Genbank code	origin	Abbreviation	Description
DN961030	1	SUR1	ROOTY/SUPERROOT1
DY009740	1	MAM3-2	Putative 2-isopropylmalate synthase
DY011947	2	Aconitase	3-isopropylmalate dehydratase, small subunit
EE401951	2	MAM1	Methylthioalkylmalate synthase precursor
EE409221	2	AtSOT17	Sulfotransferase
EE441525	2	Myb34	ATR1 MYB34
EE480029	2	SOT18	ARABIDOPSIS SULFOTRANSFERASE 5B, DESULFO-GLUCOSINOLATE SULFOTRANSFERASE 18, DESULFO-GLUCOSINOLATE SULFOTRANSFERASE 18
ES903348	2	ATMYB122, MYB122	MYB DOMAIN PROTEIN 122, MYB DOMAIN PROTEIN 122
EE553947	2	IPM DH	3-isopropylmalate dehydrogenase, chloroplast precursor
ES901517	2	AOP1	AOP1.2
ES909518	2	AOP1	2-oxoglutarate-dependent dioxygenase
ES917650	2	MAM	Methylthioalkylmalate synthase a
EV036453	2	CYP79A2	Cytochrome P450 79A2
EV050881	2	LHP1, TFL2	LIKE HETEROCHROMATIN PROTEIN 1, TERMINAL FLOWER 2
EX043693	1	ATMYB29, MYB29, PMG2	ARABIDOPSIS THALIANA MYB DOMAIN PROTEIN 29, PRODUCTION OF METHIONINE-DERIVED GLUCOSINOLATE 2, myb domain protein 29
EV126172	2	DOF1.1-2	Dof zinc finger protein DOF1.1
EV215478	2	DOF1.1-1	Protein At1g07640
EX019177	1	MAM3-1	Methylthioalkylmalate synthase a
EX059080	1	MAM1-1	Methylthioalkylmalate synthase precursor
EX112446	1	SUR1	Protein At2g20610
JCVI_1081	1	Aconitase	Putative uncharacterized protein At4g13430
EX121009	1	AtMYB51, BW51A, BW51B, HIG1, MYB51	HIGH INDOLIC GLUCOSINOLATE 1, MYB DOMAIN PROTEIN 51, myb domain protein 51
JCVI_10889	2	IPM DH3	3-isopropylmalate dehydrogenase 3, chloroplast precursor
JCVI_109	2	CYP83B1	Cytochrome P450 83B1
JCVI_12366	1	IPMS1	2-isopropylmalate synthase 1
JCVI_12709	2	BCAT4	Probable branched-chain-amino-acid aminotransferase 4
JCVI_129	2	ATGSTF7, ATGSTF9, GLUTTR	GLUTATHIONE S-TRANSFERASE PHI 9
JCVI_13240	2	Aconitase	3-isopropylmalate dehydratase, small subunit
JCVI_13669	2	IPM DH2	3-isopropylmalate dehydrogenase 2, chloroplast precursor
JCVI_14016	2	AOP1	AOP1.2
JCVI_14950	1	CYP83A1	Cytochrome P450 83A1
JCVI_15640	2	FMOGS-OX1	Putative flavin-binding monooxygenase protein
JCVI_16379	2	CYP79B2	CYTOCHROME P450, FAMILY 79, SUBFAMILY B, POLYPEPTIDE 2
JCVI_17153	3	AtMYB51, BW51A, BW51B, HIG1, MYB51	HIGH INDOLIC GLUCOSINOLATE 1, MYB DOMAIN PROTEIN 51, myb domain protein 51
JCVI_17243	2	ATSOT18, ATST5B, SOT18	ARABIDOPSIS SULFOTRANSFERASE 5B, DESULFO-GLUCOSINOLATE SULFOTRANSFERASE 18, DESULFO-GLUCOSINOLATE SULFOTRANSFERASE 18
JCVI_17335	2	CYP79F1	Supershoot 1
JCVI_1748	2	IPM DH	3-isopropylmalate dehydrogenase, chloroplast precursor
JCVI_18213	2	BCAT4	Probable branched-chain-amino-acid aminotransferase 4
JCVI_1943	3	IPMS1	2-isopropylmalate synthase 1
JCVI_19574	1	AOP2-1	2-oxoglutarate-dependent dioxygenase
JCVI_19682	1	IPM DH2	3-isopropylmalate dehydrogenase 2, chloroplast precursor
JCVI_212	2	GS-OH	1-aminocyclopropane-1-carboxylate oxidase-like protein
JCVI_21288	2	GS-OH	1-aminocyclopropane-1-carboxylate oxidase-like protein
JCVI_22996	2	ATSOT18, ATST5B, SOT18	ARABIDOPSIS SULFOTRANSFERASE 5B, DESULFO-GLUCOSINOLATE SULFOTRANSFERASE 18, DESULFO-GLUCOSINOLATE SULFOTRANSFERASE 18
JCVI_24090	2	IPM DH	3-isopropylmalate dehydrogenase, chloroplast precursor
JCVI_24139	2	AOP1	AOP1.2
JCVI_24334	2	CYP79B3	At2g22330
JCVI_24441	2	Myb28	Protein At5g61420
JCVI_29163	2
JCVI_29260	1	LHP1,TFL2	LIKEHETEROCHROMATINPROTEIN1,TERMINALFLOWER2
JCVI_29531	2	GSL-OH
JCVI_30455	2	IPMS	2-isopropylmalate synthase
JCVI_31233	1	AOP	2-oxoglutarate-dependent dioxygenase
JCVI_31290	2	UGT74B1	UDP-glucosyl transferase 74B1
JCVI_31655	2	Myb34	ATR1
JCVI_317	3	Aconitase	3-isopropylmalate dehydratase, small subunit
JCVI_31713	2	AOP1	AOP1.2
JCVI_32160	1	ATSOT18, ATST5B, SOT18	ARABIDOPSIS SULFOTRANSFERASE 5B, DESULFO-GLUCOSINOLATE SULFOTRANSFERASE 18, DESULFO-GLUCOSINOLATE SULFOTRANSFERASE 18
JCVI_32185	1	SUR1	ROOTY/SUPERROOT1
JCVI_32420	2	MAM	Putative 2-isopropylmalate synthase
JCVI_32569	2	DOF1.1-2	Protein At1g07640
JCVI_32618	2	MAM	Putative 2-isopropylmalate synthase
JCVI_33047	2	AOP	2-oxoglutarate-dependent dioxygenase
JCVI_33391	1	CYP79B2	CYTOCHROME P450, FAMILY 79, SUBFAMILY B, POLYPEPTIDE 2
JCVI_33561	1	IPM DH	3-isopropylmalate dehydrogenase, chloroplast precursor
JCVI_33924	2	Myb34	ATR1 MYB34
JCVI_34763	2	BCAT4	Probable branched-chain-amino-acid aminotransferase 4
JCVI_35164	1	Aconitase	3-isopropylmalate dehydratase, small subunit
JCVI_36433	2	AOP2	AOP2
JCVI_37074	2	IPM DH	3-isopropylmalate dehydrogenase, chloroplast precursor
JCVI_37729	1	ATSOT16, ATST5A, CORI-7, SOT16	ARABIDOPSIS SULFOTRANSFERASE 5A, CORONATINE INDUCED-7, SULFOTRANSFERASE 16, SULFOTRANSFERASE 16
JCVI_3780	3	ATSOT17, ATST5C, SOT17	ARABIDOPSIS SULFOTRANSFERASE 5C, SULFOTRANSFERASE 17, SULFOTRANSFERASE 17
JCVI_38759	1	AtMYB51, BW51A, BW51B, HIG1, MYB51	HIGH INDOLIC GLUCOSINOLATE 1, MYB DOMAIN PROTEIN 51, myb domain protein 51
JCVI_39476	2	Myb34	ATR1 MYB34
JCVI_40366	3	AOP1	AOP1.2
JCVI_40613	2	AtMYB28, HAG1, MYB28, PMG1	HIGH ALIPHATIC GLUCOSINOLATE 1, PRODUCTION OF METHIONINE-DERIVED GLUCOSINOLATE 1, myb domain protein 28
JCVI_40856	1	SUR1	ROOTY/SUPERROOT1
JCVI_42142	2	IPMS1	2-isopropylmalate synthase 1
JCVI_4650	2	Aconitase	Putative uncharacterized protein At4g13430
JCVI_486	2	Aconitase	Putative uncharacterized protein At4g13430
JCVI_5015	2	AOP1	AOP1.2
JCVI_5112	2	CYP83A1	Cytochrome P450 83A1
JCVI_5227	2	FMOGS-OX1	FLAVIN-MONOOXYGENASE GLUCOSINOLATE S-OXYGENASE 2
JCVI_6034	2	ATSOT16, ATST5A, CORI-7, SOT16	ARABIDOPSIS SULFOTRANSFERASE 5A, CORONATINE INDUCED-7, SULFOTRANSFERASE 16, SULFOTRANSFERASE 16
JCVI_6517	1	ATMYB29, MYB29, PMG2	ARABIDOPSIS THALIANA MYB DOMAIN PROTEIN 29, PRODUCTION OF METHIONINE-DERIVED GLUCOSINOLATE 2, myb domain protein 29
JCVI_6771	2		Putative glucosyltransferase(array)
JCVI_6891	2	ATGSTF11, ATGSTF6	ARABIDOPSIS GLUTATHIONE-S-TRANSFERASE 6, GLUTATHIONE S-TRANSFERASE F11
JCVI_8389	2	GSL-OH
JCVI_863	2	IPMS1	2-isopropylmalate synthase 1
JCVI_8920	2	GS-OH	1-aminocyclopropane-1-carboxylate oxidase homolog 4
JCVI_9992	1	Aconitase	Putative uncharacterized protein At4g13430
JCVI_9709	2	BCAT3	ATBCAT-3,BCAT3
JCVI_15872	2	BCAT3	ATBCAT-3,BCAT3
JCVI_921	2	GGP1	AT4G30530 GGP1
PHENYLPROPANOIDS
Genbank code	origin	Abbreviation	Description
AM386090	3	C4H	Cinnamate 4-hydroxylase
AT001707	1	CCOmt1	Caffeoyl-CoA 3-O-methyltransferase
CD813580	2	4CL5	4-coumarate:CoAligase5
DN961091	1	4Cl9	Protein At1g20510
DT317691	5	PAL	Phenylalanine ammonia-lyase class 1
EE418726	2	PAL	Phenylalanine ammonia-lyase
EE450243	2	SCPL13	SERINECARBOXYPEPTIDASE-LIKE13
EE503308	2	SCPL10	Serine carboxypeptidase-like 10 precursor
EE559396	2	CCR1	Cinnamoyl CoA reductase isoform 1
ES903366	2	UGT72E3	F9D12.4 protein
ES907905	2	Ccr1	T24D18.5 protein
ES920481	2	ATMYB111,MYB111,PFG3	ARABIDOPSISMYBDOMAINPROTEIN111,MYBDOMAINPROTEIN111,PRODUCTIONOFFLAVONOLGLYCOSIDES3
EV080676	2	4Cl3	Protein At1g65060
EV151983	2	CCOmt1	Caffeoyl-CoA O-methyltransferase
EV152862	2	PAL3	Phenylalanine ammonia-lyase 3
EV180978	2	Ccr6	Putative cinnamoyl CoA reductase
EV199049	2	F5H	Ferulate-5-hydroxylase
EV214117	2	Myb12	Transcription factor MYB12
EX040361	1	Ccr6:1	Putative cinnamoyl CoA reductase
EX042932	1	HCT	HYDROXYCINNAMOYL-COASHIKIMATE/QUINATEHYDROXYCINNAMOYLTRANSFERASE
EX099365	1	CCOmt1	O-methyltransferase
EX109440	1	SCPL9	Serine carboxypeptidase-like 9 precursor
EX132152	1	CCR2	Cinnamoyl CoA reductase CCR2
EX137858	1	C4H	Cinnamate 4-hydroxylase isoform 1
JCVI_1016	2	CCOmt1	Caffeoyl-CoA 3-O-methyltransferase
JCVI_1047	2	C4H	Cinnamate 4-hydroxylase isoform 1
JCVI_10710	2	PAL	Phenylalanine ammonia-lyase
JCVI_1086	2	4CL2,AT4CL2	4-COUMARATE:COALIGASE2
JCVI_10975	2	PAL	Phenylalanine ammonia-lyase
JCVI_11293	3	CCOmt7	Probable caffeoyl-CoA O-methyltransferase At4g26220
JCVI_121	2	C4H	Cinnamate 4-hydroxylase isoform 1
JCVI_1296	2	C4H	Cinnamate 4-hydroxylase isoform 1
JCVI_13173	1	CCR2	Cinnamoyl CoA reductase, putative
JCVI_13216	2	PAL	Phenylalanine ammonia-lyase
JCVI_13253	2	CYP84A1,FAH1	FERULICACID5-HYDROXYLASE1
JCVI_13385	2	Ccr1	T24D18.5 protein
JCVI_13416	2	Ccr1	T24D18.5 protein
JCVI_13790	2	Ugt84a1	At4g15480
JCVI_13824	2	Ccr6	Putative cinnamoyl CoA reductase
JCVI_13980	1	C4H	Cinnamate 4-hydroxylase isoform 1
JCVI_14659	2	Myb75	Transcription factor MYB75
JCVI_15212	2	PAL	Phenylalanine ammonia-lyase
JCVI_15603	2	4Cl9	OPC-8:0COALIGASE1
JCVI_16482	2	Ugt84a1	At4g15480
JCVI_16611	2	Ccr1	T24D18.5 protein
JCVI_17274	2	CYP84A1,FAH1	FERULICACID5-HYDROXYLASE1
JCVI_17602	2	PAL	Phenylalanine ammonia-lyase
JCVI_18334	1	C4H	Cinnamate 4-hydroxylase
JCVI_18675	1	Ccr1	T24D18.5 protein
JCVI_18687	2	UGT84A1	NA
JCVI_19558	1	4Cl9	Putative uncharacterized protein At1g20510
JCVI_19663	2	PAL	Phenylalanine ammonia-lyase
JCVI_20750	1	C4H	Cinnamate 4-hydroxylase isoform 2
JCVI_22515	2	PAL4	Phenylalanine ammonia-lyase 4
JCVI_2258	2	CYP98A8	CYTOCHROMEP450,FAMILY98,SUBFAMILYA,POLYPEPTIDE8
JCVI_22820	1	4CL5	4-coumarate:CoAligase5
JCVI_24862	1	HCT	HYDROXYCINNAMOYL-COASHIKIMATE/QUINATEHYDROXYCINNAMOYLTRANSFERASE
JCVI_26392	1	F5H	Ferulate-5-hydroxylase precursor
JCVI_26641	2	4CL3	4-COUMARATE:COALIGASE3
JCVI_26719	3	SCPL13	Serine carboxypeptidase-like 13 precursor
JCVI_27341	2	SCPL9	SERINECARBOXYPEPTIDASE-LIKE9
JCVI_28075	1	SCPL9	Serine carboxypeptidase-like 9 precursor
JCVI_28458	2	UGT72E3	F9D12.4 protein
JCVI_28683	2	Ccr6	Cinnamoyl-CoA reductase-like protein
JCVI_28829	2	UGT84A1	NA
JCVI_29626	1	Myb12	Transcription factor MYB12
JCVI_31369	2	Ccr6:2	Putative cinnamoyl CoA reductase
JCVI_31462	2	PAL	Phenylalanine ammonia-lyase
JCVI_31825	2	CCOmt7	Probable caffeoyl-CoA O-methyltransferase At4g26220
JCVI_32380	2	PAL	Phenylalanine ammonia-lyase
JCVI_32600	2	4CL2,AT4CL2	4-COUMARATE:COALIGASE2
JCVI_32692	2	SCPL10	Serine carboxypeptidase-like 10 precursor
JCVI_34490	2	UGT72E1	UDP-glucosyltransferase72E1
JCVI_34867	3	HCT	HYDROXYCINNAMOYL-COASHIKIMATE/QUINATEHYDROXYCINNAMOYLTRANSFERASE
JCVI_35351	2	ATOMT1,OMT1	O-METHYLTRANSFERASE1,O-METHYLTRANSFERASE1
JCVI_35897	1	UGT72E3	F9D12.4 protein
JCVI_36583	2	CCOmt1	Putative caffeoyl-CoA O-methyltransferase protein
JCVI_37889	2	4Cl9	OPC-8:0COALIGASE1
JCVI_38583	2	4CL5	4-coumarate:CoAligase5
JCVI_39210	2	4Cl9	Protein At1g20510
JCVI_39778	1	4CL5	4-coumarate:CoAligase5
JCVI_4502	2	CCR2	Cinnamoyl CoA reductase, putative
JCVI_4697	2	Myb12	Transcription factor MYB12
JCVI_5513	2	CYP98A3	Cytochrome P450 98A3
JCVI_566	1	C4H	Cinnamate 4-hydroxylase
JCVI_814	2	Ccr1	T24D18.5 protein
JCVI_8948	1	CYP84A1,FAH1	FERULICACID5-HYDROXYLASE1
JCVI_9357	2	CYP98A3	Cytochrome P450 98A3
JCVI_9360	2	CYP98A3	Cytochrome P450 98A3
JCVI_9460	2	UGT72E1	AT3g50740/T3A5_120
TOCOPHEROLS
Genbank code	origin	Abbreviation	Description
CD827634	2	GGPS4	Geranylgeranyl pyrophosphate synthetase 4 precursor (GGPP synthetase 4) (GGPS4)
DY028331	3	PDS	Phytoene dehydrogenase-like
EE423907	2	GGPS	Geranyl geranyl pyrophosphate synthase
ES926228	2	GGPS2	Geranylgeranyl pyrophosphate synthetase 2 precursor (GGPP synthetase 2) (GGPS2)
ES935671	1	GGPS3	Geranylgeranyl pyrophosphate synthetase 3, chloroplast precursor (GGPP synthetase 3)
ES960774	2	GGPS	Geranylgeranyl pyrophosphate synthetase, chloroplast/chromoplast precursor (GGPP synthetase) (GGPS)
EV078086	2	PDS	Phytoene desaturase
EV101195	2	GGR	Geranylgeranyl reductase
EV109105	2	VTE4	Gamma-tocopherol methyl transferase
EV189544	2	GGR	Geranylgeranyl reductase
EV193301	2	PDS	Phytoene dehydrogenase, chloroplast/chromoplast precursor
EV197471	2	PSY	Phytoene synthase, chloroplast precursor
EV206464	2	HPD,PDS1	4-HYDROXYPHENYLPYRUVATEDIOXYGENASE,PHYTOENEDESATURATION1
EV218406	2	VTE2	Putative uncharacterized protein At2g18950
EX056312	1	VTE1	Tocopherol cyclase, chloroplast precursor
JCVI_11039	2	PSY	Phytoene synthase, chloroplast precursor
JCVI_123	2	GGR	Geranylgeranyl reductase
JCVI_12969	2	PSY	Phytoene synthase, chloroplast precursor
JCVI_1390	2	PDS	Phytoene dehydrogenase, chloroplast/chromoplast precursor
JCVI_14579	1	GGPS2	Geranylgeranyl pyrophosphate synthetase 2 precursor (GGPP synthetase 2) (GGPS2)
JCVI_15620	2	VTE1	Tocopherol cyclase, chloroplast precursor
JCVI_17398	1	PDS	Phytoene dehydrogenase, chloroplast/chromoplast precursor
JCVI_19201	2	PSY	Phytoene synthase, chloroplast precursor
JCVI_2005	2	GGR	Geranylgeranyl reductase
JCVI_20479	2	VTE4	Gamma-tocopherol methyltransferase
JCVI_23702	2	GGPS	Geranyl geranyl pyrophosphate synthase-like protein
JCVI_2706	2	PSY	Phytoene synthase
JCVI_2864	2	GGPS	Geranylgeranyl pyrophosphate synthase-related protein, chloroplast precursor
JCVI_29716	3	PSY	Phytoene synthase, chloroplast precursor
JCVI_31309	2	PDS	Phytoene dehydrogenase, chloroplast/chromoplast precursor
JCVI_38479	2	APG1,E37,IEP37,VTE3	ALBINOORPALEGREENMUTANT1,INNERENVELOPEPROTEIN37,VITAMINEDEFECTIVE3
JCVI_39717	1	GGPS2	Geranylgeranyl pyrophosphate synthetase 2 precursor (GGPP synthetase 2) (GGPS2)
JCVI_39765	1	VTE2	Putative uncharacterized protein At2g18950
JCVI_4351	2	GGPS	Geranylgeranyl pyrophosphate synthetase, chloroplast/chromoplast precursor (GGPP synthetase) (GGPS)
JCVI_7482	2	PDS	Phytoene dehydrogenase-like
JCVI_7811	2	VTE1	Tocopherol cyclase, chloroplast precursor
JCVI_961	2	GGR	Geranylgeranyl reductase
FOLATE
Genbank code	origin	Abbreviation	Description
BG543197	1	THFS	Formate--tetrahydrofolate ligase
CX187539	2	DHFS:2	Dihydrofolate synthetase
CX268767	1	DHFR-TS2	Bifunctional dihydrofolate reductase-thymidylate synthase 2 (DHFR-TS 2)
EE568745	2	DHFR-TS1	Bifunctional dihydrofolate reductase-thymidylate synthase 1 (DHFR-TS1)
ES942811	3	ATSAGT1,GT,UGT74F2	AT.THALIANASALICYLICACIDGLUCOSYLTRANSFERASE1,UDP-GLUCOSYLTRANSFERASE74F2
EV087170	2	EMB1997	EMB1997
EV210859	2	ATDFB	ATDFB (A. THALIANA DHFS-FPGS HOMOLOG B); tetrahydrofolylpolyglutamate synthase
EX043765	1	MTHFR	Methylenetetrahydrofolate reductase 2
EX060511	1	DFC	Encodes a protein with tetrahydrofolylpolyglutamate synthase activity that is located in the mitochondrial matrix.
JCVI_10210	2	THFS	Formate--tetrahydrofolate ligase
JCVI_10760	2	DHFR-TS2	Bifunctional dihydrofolate reductase-thymidylate synthase 2 (DHFR-TS 2)
JCVI_12138	2	MTHFR	Methylenetetrahydrofolate reductase 2
JCVI_14052	2	FPGS	Folylpolyglutamate synthetase precursor
JCVI_14706	2	DHFR-TS1	Bifunctional dihydrofolate reductase-thymidylate synthase 1 (DHFR-TS 1)
JCVI_15105	2	DHFR-TS	Putative dihydrofolate reductase-thymidylate synthase
JCVI_16284	2	MTHFR	Methylenetetrahydrofolate reductase 2
JCVI_16406	3	DHFR-TS2	Bifunctional dihydrofolate reductase-thymidylate synthase 2 (DHFR-TS 2)
JCVI_18087	2	FPGS	Folylpolyglutamate synthase-like protein
JCVI_18380	2	ATSAGT1,GT,UGT74F2	AT.THALIANASALICYLICACIDGLUCOSYLTRANSFERASE1,UDP-GLUCOSYLTRANSFERASE74F2
JCVI_18824	1	ATSAGT1,GT,UGT74F2	AT.THALIANASALICYLICACIDGLUCOSYLTRANSFERASE1,UDP-GLUCOSYLTRANSFERASE74F2
JCVI_20682	2	MTHFR	Methylenetetrahydrofolate reductase 2
JCVI_20901	2	FPGS	Folylpolyglutamate synthetase, chloroplastic isoform
JCVI_21858	2	UGT74F1	UDP-GLYCOSYLTRANSFERASE74F1
JCVI_22500	2	EMB1997	EMB1997
JCVI_25196	2	EMB1997	EMB1997
JCVI_25564	2	GLA1	GLA1 (GLOBULAR ARREST1); tetrahydrofolylpolyglutamate synthase
JCVI_28501	2	THFS	Formate--tetrahydrofolate ligase
JCVI_2938	2	MTHFR	Methylenetetrahydrofolate reductase 1
JCVI_29526	2	emb1997	embryodefective1997
JCVI_30585	3	DHFR-TS1	Bifunctional dihydrofolate reductase-thymidylate synthase 1 (DHFR-TS 1)
JCVI_30590	3	DHFR-TS1	Bifunctional dihydrofolate reductase-thymidylate synthase 1 (DHFR-TS 1)
JCVI_32112	2	DHFR-TS2	Bifunctional dihydrofolate reductase-thymidylate synthase 2 (DHFR-TS 2)
JCVI_34008	2	DHFR-TS2	Bifunctional dihydrofolate reductase-thymidylate synthase 2 (DHFR-TS 2)
JCVI_34479	1	ATDFB	ATDFB (A. THALIANA DHFS-FPGS HOMOLOG B); tetrahydrofolylpolyglutamate synthase
JCVI_34547	2	UGT74F1	UDP-GLYCOSYLTRANSFERASE74F1
JCVI_35985	1	THFS	Formate--tetrahydrofolate ligase
JCVI_37402	2	EMB1997	EMB1997
JCVI_40595	1	FPGS	Folylpolyglutamate synthetase, cytosolic isoform
JCVI_40645	1	ATDFC	ATDFC (A. THALIANA DHFS-FPGS HOMOLOG C); dihydrofolate synthase
JCVI_41383	2	GLA1	GLA1 (GLOBULAR ARREST1); tetrahydrofolylpolyglutamate synthase
JCVI_41473	1	FPGS	Folylpolyglutamate synthetase, chloroplastic isoform
JCVI_6438	4	MTHFR	Methylenetetrahydrofolate reductase 1
JCVI_6575	2	DHFR-TS2	Bifunctional dihydrofolate reductase-thymidylate synthase 2 (DHFR-TS 2)
JCVI_832	3	THFS	Formate--tetrahydrofolate ligase
