# Supplementary material for: Regulatory Network of Secondary Metabolism in Brassica rapa: Insight into the Glucosinolate Pathway
Source: PLoS One. 2014 Sep 15;9(9):e107123. doi: 10.1371/journal.pone.0107123 (PMC4164526; doi:10.1371/journal.pone.0107123)
Supplement: Table S3 — List of annotated metabolites from the untargeted LCMS analyses, selected based on their significant QTL at A07. (XLS) [file pone.0107123.s007.xls]

## Sheet: Sheet1
			Accurate mass Qtof	Accurate mass		Qtof	According to Sumner et al. Metabolomics (2007) 3:211-221	Comments
centrotype	Rt Q Tof	Compound name	molecular ion	calculated	elem formula	ppm deviation	ID level (see sheet 2)
c1082	15.3164	kaempferol-3-O-sophorotrioside-7-O-glucoside-(caffeoyl) I	1095.28	1095.28	C48H56O29	-3.84649	2	Sofia;Broccoli DB.csv
c1096	15.47	kaempferol-3-O-sophoroside-caffeoyl- 7-O-glucoside	933.225	933.231	C42H46O24	-5.72699	2	Fransisco et al 2009 JC A 1216
c1138	16.02	quercetin-3-O-sophoroside-7-O-glucoside-sinapoyl	993.249	993.252	C44H50O26	-2.50349	2	Fransisco et al 2009 JC A 1216
c1194	16.39	quercetin-3-O-sophoroside-feruloyl-7-glucoside	963.237	963.241	C43H48O25	-3.90722	2	Vallejo et al., J Chr A, 1054 (2004) 181-192
c1275	16.83	kaempferol-3-O-triglucoside-sinapoyl-7-O-glucoside	1139.3	1139.31	C50H60O30	-4.51589	2	Vallejo et al., J Chr A, 1054 (2004) 181-192
c1320	17.08	sinapoyl-glucoside I	385.115	385.114	C17H22O10	3.47014	2	Broccoli DB search - comparable RT
c1355	17.33	kaempferol-3-O-sophoroside-sinapoyl-7-O-glucoside I	977.251	977.257	C44H50O25	-6.31318	2	Fransisco et al 2009 JC A 1216
c1426	17.65	C26H34O11	521.204	521.203	C26H34O11	1.49347	4
c1435	17.79	kaempferol-phenylpropanoid-glycoside	1081.29				4
c1440	17.85	kaempferol-3-O-sophoroside-feruloyl-7-O-glucoside	947.241	947.246	C43H48O24	-5.99063	2	Fransisco et al 2009 JC A 1216
c1463	18.09	sinapoyl-glucoside II	385.117	385.114	C17H22O10	8.86075	2	Broccoli DB search - comparable RT
c1500	18.31	kaempferol-3-O-sophoroside-7-O-glucoside-p-coumaroyl I	917.233	917.236	C42H46O23	-3.0533	2	Broccoli DB search - comparable RT
c1536	18.89	kaempferol-3-O-sophoroside-methoxycaffeoyl-7-O-glucoside	963.239	963.241	C43H48O25	-2.76732	2
c1606	19.91	kaempferol-3-O-sophoroside-glucoside-7-O-glucoside- caffeoyl II	1095.28	1095.28	C48H56O29	-2.11939	3	novel
c1641	20.53	cis-5-hydroxyferuloyl malate	325.057	325.057	C14H14O9	2.95149	2	Broccoli DB search
c1683	21.02	kaempferol 3-O-sophoroside-sinapoyl-7-O-glucoside II	977.254	977.257	C44H50O25	-3.12773	3	Fransisco et al 2009 JC A 1216
c1702	21.45	kaempferol-3-O-sophoroside -7-O-glucoside-p-coumaroyl II	917.233	917.236	C42H46O23	-2.85379	3	Fransisco et al 2009 JC A 1216
c1720	21.78	kaempferol-3-sophorotrioside-7-glucoside-4-feruroyl ?	1109.3	1109.3	C49H58O29	-2.43577	4	only molecular formula
c1725	21.8	caffeic acid+hexose+164Da	507.152	507.151	C24H28O12	2.38272	4
c1761	22.84	kaempferol 3-O-sophoroside-methoxycaffeoyl	801.187	801.188	C37H38O20	-1.6146	4	only elemental formula
c1770	23.09	kaempferol 3-O-sophoroside	609.146	609.146	C27H30O16	0.492493	2	3 position the most common, already identified in Brassica byFransisco et al 2009 JC A 1216
c1776	23.46	hydroxyferulic acid dimer +306 Da	725.192	725.193	C32H38O19	-1.51684	3	MSMS Qtof
c1850	24.25	kaempferol-3-O-sophoroside-caffeoyl	771.177	771.178	C36H36O19	-0.957756	3	MSMS Qtof
c1927	25.39	kaempferol-3-O-sophoroside-sinapoyl	815.202	815.203	C38H40O20	-1.84003	2	Broccoli database-Sofia
c2009	26.26	feruloyl malate	309.062	309.061	C14H14O8	3.88273	2	cluster fragments in NanoFT
c2024	26.49	cluster of sinapoyl malate + feruroyl malate (m/z 671) - H20	671.122	671.122	C29H28O17Na	-0.298008	2	artificial compound - cluster of two malate derivatives
c2070	26.5	sinapoyl malate clusters (m/z339.067)	679.15	679.152	C30 H31O18	-3.02083	2	Qtof mass accuracy; retention time
c2125	26.9038	feruloyl malate coupled to 4-O-8 coniferyl alcohol I	505.136	505.135	C24H26O12	0.871846	3	novel
c2207	27.5	feruloyl malate coupled to 4-O-8 coniferyl alcohol III	505.137	505.135	C24H26O12	3.46917	3	novel
c2210	27.6634	206-sinapoyl C11H12O5 +485	709.2	709.199	C32H38O18	2.59504	3	novel
c2250	27.91	caffeic acid, malate, glucose+11H12O3	649.178	649.177	C30H33O16	0.68918	3	novel
c2295	28.71	feruloyl malate coupled to 4-O-8 coniferyl alcohol II	505.136	505.135	C24H26O12	2.2002	3	novel
c2679	37.24	feruloyl malate coupled 5–8 to coniferyl alcohol	487.125	487.125	C24H24O11	1.85456	3	novel
c813	11.87	5-hydroxyferulate - glucoside	371.099	371.098	C16H20O10	3.31449	3	hexose - the most probably glucose; 5-hydroxyferulate - mass accuracy and MSMS fragments; no standard
c849	13.15	kaempferol-3-O-sophoroside-7-O-glucoside	771.197	771.199	C33H40O21	-2.95241	2
c858	13.2	kaempferol-3-O-sophorotrioside-7-O-glucoside-methoxycaffeoyl I	1125.29	1125.29	C49H58O30	-3.20723	2	Vallejo et al., J Chr A, 1054 (2004) 181-195
c891	13.4757	quercetin 3-O-sophoroside -7-O-glucoside-metoxycaffeoyl	979.233	979.236	C43H48O26	-2.56016	3	novel - Qtof MSMS spectrum;
c905	13.9082	quercetin-3-O-sophoroside-caffeoyl-7-O-glucoside	949.222	949.225	C42H46O25	-3.3048	2	Vallejo et al., J Chr A, 1054 (2004) 181-195
c924	14.0886	C48H56O29	1095.28	1095.28	C48H56O29	-1.67389	4
c958	14.57	kaempferol-3-O-sophorotrioside-7-O-glucoside-methoxycaffeoyl II	1125.29	1125.29	C49H58O30	-4.72594	2	Vallejo et al., J Chr A, 1054 (2004) 181-192
c999	14.8	kaempferol 3-O-sophoroside metoxycaffeoyl 7-O-glucoside	963.235	963.241	C43H48O25	-6.18915	3	novel

## Sheet: Sheet2
1	Identified compounds	MS/NMR spectra registered in the two independent measurements
2	Putatively annotated compounds	without chemical reference standards, based upon physicochemical properties and/or spectral similarity with public/commercial spectral libraries
3	Putatively annotated compounds	based upon characteristic physicochemical properties of a chemical class of compounds, or by spectral similarity to known compounds of a chemical class
4	Unknown compounds	although unidentified or unclassified these metabolites can still be differentiated and quantified based upon spectral data.
