# Supplementary material for: Regulatory Network of Secondary Metabolism in Brassica rapa: Insight into the Glucosinolate Pathway
Source: PLoS One. 2014 Sep 15;9(9):e107123. doi: 10.1371/journal.pone.0107123 (PMC4164526; doi:10.1371/journal.pone.0107123)
Supplement: Table S4 — List of probes with significant LOD score values >3.5 in A07 with a GO-term related to flavonoid biosynthesis. (XLS) [file pone.0107123.s008.xls]

## Sheet: Sheet1
	Brassica unigene	Arabidopsis gene	chromosome	GO:term
	JCVI_10071	AT2G05940	A07	positive regulation of flavonoid biosynthetic process
	JCVI_22753	AT1G28570	A07	positive regulation of flavonoid biosynthetic process
	JCVI_8636	AT2G26670	A07	flavonoid biosynthetic process
