# Supplementary material for: Regulatory Network of Secondary Metabolism in Brassica rapa: Insight into the Glucosinolate Pathway
Source: PLoS One. 2014 Sep 15;9(9):e107123. doi: 10.1371/journal.pone.0107123 (PMC4164526; doi:10.1371/journal.pone.0107123)
Supplement: Table S5 — Expression eQTL. Results are indicated per metabolic pathway and according to the origin of the probe identified as candidate gene within each pathway. Paralogs of the significant eQTL were identified in B.rapa. (XLSX) [file pone.0107123.s009.xlsx]

## Sheet: carotenoid
	Probe name	Probe code	Chr.pos	At code	Gene description	Bra code	Probe origin
	EV206464	2PDS1A09	A09	AT1G06570	PDS1 (PHYTOENE DESATURATION 1)	Bra032415	Brassica napus (rape)
	JCVI_29425	2CRISOA09	A09	AT1G06820	CRTISO, CCR2 | CRTISO (CAROTENOID ISOMERASE)	Bra031539	Brassica napus (rape)
	JCVI_26571	2MAX1A03	A03	AT2G26170	CYP711A1, MAX1 | CYP711A1	Bra000558	Brassica napus (rape)
	EV127419	2ZDSNP	NP	AT3G04870	ZDS (ZETA-CAROTENE DESATURASE); carotene 7,8-desaturase	Bra040411	Brassica napus (rape)
	JCVI_10896	2ZDSNP	NP	AT3G04870	ZDS (ZETA-CAROTENE DESATURASE); carotene 7,8-desaturase	Bra040411	Brassica napus (rape)
	JCVI_11826	1BLCYA05	A05	AT3G10230	LYC (LYCOPENE CYCLASE); lycopene beta cyclase	Bra029825	Brassica rapa subsp. pekinensis
	CV545014	1NCED3A01	A01	AT3G14440	NCED3, ATNCED3, STO1, SIS7 | NCED3 (NINE-CIS-EPOXYCAROTENOID DIOXYGENASE 3); 9-cis-epoxycarotenoid dioxygenase	Bra021558	Brassica rapa subsp. pekinensis
	JCVI_36812	2NCED3A01	A01	AT3G14440	NCED3, ATNCED3, STO1, SIS7 | NCED3 (NINE-CIS-EPOXYCAROTENOID DIOXYGENASE 3); 9-cis-epoxycarotenoid dioxygenase	Bra021558	Brassica napus (rape)
	JCVI_18353	3LUT1A02	A02	AT3G53130	CYP97C1, LUT1	Bra038437	Brassica oleracea var. alboglabra (Chinese kale)
	JCVI_31309	2PDS3A04	A04	AT4G14210	PDS3, PDS, PDE226 | PDS3 (PHYTOENE DESATURASE 3); phytoene dehydrogenase	Bra032770	Brassica napus (rape)
	EV160758	2NCED4A08	A08	AT4G19170	NCED4 | NCED4 (NINE-CIS-EPOXYCAROTENOID DIOXYGENASE 4)	Bra020970	Brassica napus (rape)
	EV197471	2PSYA10	A10	AT5G17230	PSY | phytoene synthase (PSY) / geranylgeranyl-diphosphate geranylgeranyl transferase	Bra008569	Brassica napus (rape)
	JCVI_11039	2PSYA03	A03	AT5G17230	PSY | phytoene synthase (PSY) / geranylgeranyl-diphosphate geranylgeranyl transferase	Bra006391	Brassica napus (rape)
	JCVI_12969	2PSYA10	A10	AT5G17230	PSY | phytoene synthase (PSY) / geranylgeranyl-diphosphate geranylgeranyl transferase	Bra008569	Brassica napus (rape)
	DY028331	3PDSA01	A01	AT5G49555	amine oxidase-related	Bra033517	Brassica oleracea
	EX106389	1LUT2A09	A09	AT5G57030	LUT2 | LUT2 (LUTEIN DEFICIENT 2); lycopene epsilon cyclase	Bra026914	Brassica rapa subsp. pekinensis
	JCVI_21434	2LUT2A03	A03	AT5G57030	LUT2 | LUT2 (LUTEIN DEFICIENT 2); lycopene epsilon cyclase	Bra006838	Brassica napus (rape)
	JCVI_24842	1LUT2A03	A03	AT5G57030	LUT2 | LUT2 (LUTEIN DEFICIENT 2); lycopene epsilon cyclase	Bra006838	Brassica rapa subsp. pekinensis
	JCVI_40121	2LUT2A03	A03	AT5G57030	LUT2 | LUT2 (LUTEIN DEFICIENT 2); lycopene epsilon cyclase	Bra006838	Brassica napus (rape)
	JCVI_31271	2ZEA09	A10	AT5G67030	ABA1, LOS6, NPQ2, ATABA1, ZEP, IBS3, ATZEP | ABA1 (ABA DEFICIENT 1); zeaxanthin epoxidase	Bra037130	Brassica napus (rape)
	Chr.pos	Chromosome position
	Probe code	Origin 1.B.rapa, 2.B.napus,3.B.oleracea and 4 other Brassica species.Indicated also the linkage group A01-A10
	At.code	TAIR gene code
	Bra code	Brassica gene code in the BRAD website

## Sheet: arabidopsis carotenoids
	At code	pred.chr	gene start	gene end	Br code
	AT1G06570	A09	35967112	35968261	Bra032415
	AT1G06570	A10	1320564	1321975	Bra015511
	AT1G06820	A09	35917308	35920414	Bra031539
	AT2G26170	A03	11768389	11770710	Bra000558
	AT3G04870	Scaffold000203	74835	77718	Bra040411
	AT3G10230	A05	22133586	22135067	Bra029825
	AT3G14440	A01	24521951	24523747	Bra021558
	AT3G14440	A03	17008233	17009507	Bra001552
	AT3G14440	A05	20396035	20397828	Bra027336
	AT4G14210	A04	4722735	4726331	Bra032770
	AT4G14210	A08	16257918	16261099	Bra010751
	AT4G19170	A01	5285534	5287048	Bra013378
	AT4G19170	A08	10875497	10877277	Bra020970
	AT5G17230	A02	4151606	4153905	Bra023603
	AT5G17230	A03	3310191	3312166	Bra006391
	AT5G17230	A09	163375	163705	Bra036264
	AT5G17230	A10	12865876	12867989	Bra008569
	AT5G49555	A01	11460032	11460454	Bra033518
	AT5G49555	A01	11470200	11473430	Bra033517
	AT5G57030	A01	21964391	21969552	Bra037563
	AT5G57030	A02	21152897	21153208	Bra026656
	AT5G57030	A02	23538963	23541065	Bra020718
	AT5G57030	A03	5282237	5284827	Bra006838
	AT5G57030	A09	34270419	34270869	Bra026914
	AT5G57030	A10	7714681	7717035	Bra002769
	AT5G67030	A07	9874583	9877867	Bra012127
	AT5G67030	A09	4322449	4327238	Bra037130
	Paralogs of Arabidopsis genes in Brassica rapa.These genes were selected because microarray probes representing these genes were found statistically significant eQTLs.
	pred.chr	predicted chromosome
	Br.code	Brassica gene

## Sheet: glucosinolates
	Probe name	Probe code	Chr.pos	Name	Gene description	At code	Bra code	Probe origin
	JCVI_17335	2CYP79F1	A06	2CYP79F1A06	BUSHY 1, CYTOCHROME P450 79F1, SUPERSHOOT 1	AT1G16410	Bra026058	Brassica napus (rape)
	JCVI_17153	3MYB51	A08	3MYB51A08	HIGH INDOLIC GLUCOSINOLATE 1, MYB DOMAIN PROTEIN 51, myb domain protein 51	AT1G18570	Bra016553	Brassica oleracea var. alboglabra (Chinese kale)
	JCVI_38759	1MYB51	A08	1MYB51A08	HIGH INDOLIC GLUCOSINOLATE 1, MYB DOMAIN PROTEIN 51, myb domain protein 51	AT1G18570	Bra016553	Brassica rapa subsp. pekinensis
	JCVI_37729	3SOT17	A06	3SOT17A06	ARABIDOPSIS SULFOTRANSFERASE 5C, SULFOTRANSFERASE 17, SULFOTRANSFERASE 17	AT1G18590	Bra025668	Brassica oleracea
	JCVI_31290	2UGT74B1	A09	2UGT74B1A09	UDP-glucosyl transferase 74B1	AT1G24100	Bra024634	Brassica napus (rape)
	JCVI_15640	2FMOGS-OX2	A09	2FMOGS-OX2A09	FMO GS-OX2; FMO GS-OX2 (FLAVIN-MONOOXYGENASE GLUCOSINOLATE S-OXYGENASE 2)	AT1G62540	Bra027035	Brassica napus (rape)
	JCVI_5227	2FMOGS-OX2	A09	2FMOGS-OX2A09	FMO GS-OX2; FMO GS-OX2 (FLAVIN-MONOOXYGENASE GLUCOSINOLATE S-OXYGENASE 2)	AT1G62540	Bra027035	Brassica napus (rape)
	ES903348	2MYB122	A07	2MYB122A07	MYB DOMAIN PROTEIN 122, MYB DOMAIN PROTEIN 122	AT1G74080	Bra015939	Brassica napus (rape)
	JCVI_17243	2SOT18	A07	2SOT18A07	ARABIDOPSIS SULFOTRANSFERASE 5B, DESULFO-GLUCOSINOLATE SULFOTRANSFERASE 18, DESULFO-GLUCOSINOLATE SULFOTRANSFERASE 18	AT1G74090	Bra015938	Brassica napus (rape)
	JCVI_22996	2SOT18	A07	2SOT18A07	ARABIDOPSIS SULFOTRANSFERASE 5B, DESULFO-GLUCOSINOLATE SULFOTRANSFERASE 18, DESULFO-GLUCOSINOLATE SULFOTRANSFERASE 18	AT1G74090	Bra015936	Brassica napus (rape)
	JCVI_32160	1SOT18	A07	1SOT18A07	ARABIDOPSIS SULFOTRANSFERASE 5B, DESULFO-GLUCOSINOLATE SULFOTRANSFERASE 18, DESULFO-GLUCOSINOLATE SULFOTRANSFERASE 18	AT1G74090	Bra015938	Brassica rapa subsp. pekinensis
	JCVI_1748	2IMD2	A07	2IMD2A07	3-isopropylmalate dehydrogenase, chloroplast precursor	AT1G80560	Bra035169	Brassica napus (rape)
	JCVI_19682	1IMD2	A02	1IMD2A02	3-isopropylmalate dehydrogenase 2, chloroplast precursor(array)	AT1G80560	Bra008464	Brassica rapa subsp. Pekinensis
	JCVI_32185	1SUR1	A07	1SUR1A07	ROOTY/SUPERROOT1	AT2G20610	Bra036490	Brassica rapa subsp. Pekinensis
	JCVI_40856	1SUR1	A09	1SUR1A09	ABERRANT LATERAL ROOT FORMATION 1, HOOKLESS 3, ROOTY, ROOTY 1, SUPERROOT 1	AT2G20610	Bra036703	Brassica rapa subsp. pekinensis
	JCVI_24334	1CYP79B3	A04	1CYP79B3A04	CYTOCHROME P450, FAMILY 79, SUBFAMILY B, POLYPEPTIDE 3	AT2G22330	Bra030246	Brassica rapa subsp. pekinensis
	JCVI_212	2GSL-OH	A03	2GSL-OHA03	2-oxoglutarate-dependent dioxygenase, putative	AT2G25450	Bra022920	Brassica napus (rape)
	JCVI_863	2GSL-OH	A03	2GSL-OHA03	2-oxoglutarate-dependent dioxygenase, putative	AT2G25450	Bra022920	Brassica napus (rape)
	JCVI_129	2GSTF9	A04	2GSTF9A04	GLUTATHIONE S-TRANSFERASE PHI 9	AT2G30860	Bra021673	Brassica napus (rape)
	JCVI_6771	2UGT74C1	A05	2UGT74C1A05	Putative glucosyltransferase(array)	AT2G31790	Bra005641	Brassica napus (rape)
	JCVI_317	3IPMISSU1	A03	3IPMISSU1A03	3-isopropylmalate dehydratase, small subunit(array)	AT2G43090	Bra000288	Brassica oleracea var. alboglabra (Chinese kale)
	DY011947	2IPMISSU2	A05	2IPMISSU2A05	ISOPROPYLMALATE ISOMERASE 2	AT2G43100	Bra004744	Brassica napus (rape)
	JCVI_6891	2GSTF6	A02	2GSTF6A02	ARABIDOPSIS GLUTATHIONE-S-TRANSFERASE 6, GLUTATHIONE S-TRANSFERASE F11	AT3G03190	Bra032010	Brassica napus (rape)
	JCVI_12709	2BCAT4	A05	2BCAT4A05	Probable branched-chain-amino-acid aminotransferase 4	AT3G19710	Bra022448	Brassica napus (rape)
	JCVI_18213	2BCAT4	A03	2BCAT4A03	Probable branched-chain-amino-acid aminotransferase 4	AT3G19710	Bra001761	Brassica napus (rape)
	JCVI_34763	2BCAT4	A05	2BCAT4A05	Probable branched-chain-amino-acid aminotransferase 4	AT3G19710	Bra022448	Brassica napus (rape)
	JCVI_19574	1AOP2	A03	1AOP2A03	AOP2; oxidoreductase,	AT4G03060	Bra000848	Brassica rapa subsp. pekinensis
	JCVI_33047	2AOP2	A01	2AOP2A01	AOP2; oxidoreductase,	AT4G03060	Bra034180	Brassica napus (rape)
	JCVI_31233	1AOP2	A03	1AOP2A03	AOP2; oxidoreductase	AT4G03060	Bra000848	Brassica rapa subsp. pekinensis
	JCVI_36433	2AOP1	A01	2AOP1A01	AOP1; oxidoreductase	AT4G03070	Bra034181	Brassica napus (rape)
	JCVI_14950	1CYP83A1	A04	1CYP83A1A04	Cytochrome P450 83A1	AT4G13770	Bra016908	Brassica rapa subsp. Pekinensis
	JCVI_5112	2CYP83A1	A04	2CYP83A1A04	CYTOCHROME P450 83A1, REDUCED EPIDERMAL FLUORESCENCE 2	AT4G13770	Bra032734	Brassica napus (rape)
	EX043693	1MYB29	A09	1MYB29A09	ARABIDOPSIS THALIANA MYB DOMAIN PROTEIN 29, PRODUCTION OF METHIONINE-DERIVED GLUCOSINOLATE 2, myb domain protein 29	AT5G07690	Bra035929	Brassica rapa subsp. pekinensis
	JCVI_6517	1MYB29	A03	1MYB29A03	ARABIDOPSIS THALIANA MYB DOMAIN PROTEIN 29, PRODUCTION OF METHIONINE-DERIVED GLUCOSINOLATE 2, myb domain protein 29	AT5G07690	Bra005949	Brassica rapa subsp. pekinensis
	EV050881	2TFL2	A08	2TFL2A08	LIKE HETEROCHROMATIN PROTEIN 1, TERMINAL FLOWER 2	AT5G17690	Bra013958	Brassica napus (rape)
	ES917650	2MAM1	A03	2MAM1A03	2-ISOPROPYLMALATE SYNTHASE 3, METHYLTHIOALKYLMALATE SYNTHASE 1	AT5G23010	Bra013009	Brassica napus (rape)
	EX059080	1MAM1	A03	1MAM1A03	2-ISOPROPYLMALATE SYNTHASE 3, METHYLTHIOALKYLMALATE SYNTHASE 1	AT5G23010	Bra013009	Brassica rapa subsp. pekinensis
	JCVI_31655	1MYB34	A09	1MYB34A09	ALTERED TRYPTOPHAN REGULATION 1, MYB DOMAIN PROTEIN 34	AT5G60890	Bra035954	Brassica rapa subsp. pekinensis
	JCVI_39476	1MYB34	A02	1MYB34A02	ALTERED TRYPTOPHAN REGULATION 1, MYB DOMAIN PROTEIN 34	AT5G60890	Bra029349	Brassica rapa subsp. pekinensis
	JCVI_40613	2MYB28	A09	2MYB28A09	HIGH ALIPHATIC GLUCOSINOLATE 1, PRODUCTION OF METHIONINE-DERIVED GLUCOSINOLATE 1, myb domain protein 28	AT5G61420	Bra035929	Brassica napus (rape)
	JCVI_9709	2BrBCAT3	A01	2BrBCAT3	branched-chain-amino-acid aminotransferase 3	AT3G49680	Bra029966	Brassica napus (rape)
	JCVI_15872	2BrBCAT3	A01	2BrBCAT3	branched-chain-amino-acid aminotransferase 3	AT3G49680	Bra029966	Brassica napus (rape)
	Chr.pos	Chromosome position
	Probe code	Origin 1.B.rapa, 2.B.napus,3.B.oleracea and 4 other Brassica species.Indicated also the linkage group A01-A10
	At.code	TAIR gene code
	Bra code	Brassica gene code in the BRAD website

## Sheet: arabidopsis glucosinolates
	At code	pred.chr	gene start	gene end	Br code
	AT1G06650	A09	35946028	35947797	Bra031533
	AT1G06650	A09	35948826	35950692	Bra031532
	AT1G06650	A09	35954181	35954801	Bra032413
	AT1G06650	A10	1306792	1307733	Bra015514
	AT1G16410	A06	6302995	6305181	Bra026058
	AT1G18570	A06	7131757	7133035	Bra025666
	AT1G18570	A08	19021057	19022595	Bra016553
	AT1G18570	A09	32841421	32842672	Bra031035
	AT1G18590	A06	7140122	7141135	Bra025668
	AT1G24100	A09	23898962	23900527	Bra024634
	AT1G62540	A09	7787065	7792630	Bra027035
	AT1G74080	A02	13319756	13321685	Bra008131
	AT1G74080	A07	20126941	20128396	Bra015939
	AT1G74090	A01	17116264	17117214	Bra031476
	AT1G74090	A07	14723357	14724351	Bra003726
	AT1G74090	A07	15200174	15201220	Bra003817
	AT1G74090	A07	15202376	15203410	Bra003818
	AT1G74090	A07	20134676	20135710	Bra015938
	AT1G74090	A07	20142223	20143263	Bra015936
	AT1G74090	A09	7301008	7302066	Bra027623
	AT1G74090	A09	8588552	8589616	Bra027117
	AT1G74090	A09	8590882	8591988	Bra027118
	AT1G74090	A09	9542133	9543152	Bra027880
	AT1G80560	A02	15792854	15794981	Bra008463
	AT1G80560	A02	15808122	15810354	Bra008466
	AT1G80560	A07	22435025	22437200	Bra035169
	AT2G20610	A07	106279	108191	Bra036490
	AT2G20610	A09	5533859	5536602	Bra036703
	AT2G22330	A04	9657760	9659966	Bra030246
	AT2G25450	A03	7758293	7759612	Bra022920
	AT2G25450	A04	13752306	13753564	Bra021670
	AT2G25450	A04	13777152	13778401	Bra021671
	AT2G30860	A03	7220400	7221268	Bra022815
	AT2G30860	A04	13801197	13802054	Bra021673
	AT2G31790	A04	14213454	14215625	Bra021743
	AT2G31790	A05	6696542	6698985	Bra005641
	AT2G43090	A03	10351282	10353470	Bra000288
	AT2G43090	A05	1606719	1607477	Bra004743
	AT2G43100	A05	1608381	1609157	Bra004744
	AT3G03190	A02	26665714	26666569	Bra032010
	AT3G19710	A03	18282919	18285368	Bra001761
	AT3G19710	A05	17587095	17589575	Bra022448
	AT4G03060	A01	27052900	27054679	Bra034180
	AT4G03060	A03	13479215	13483583	Bra000848
	AT4G03060	A05	8924456	8926993	Bra018521
	AT4G03070	A01	27045284	27046680	Bra034182
	AT4G03070	A01	27047520	27048803	Bra034181
	AT4G03070	A03	13472936	13474533	Bra000847
	AT4G03070	A05	8924356	8926893	Bra018521
	AT4G13770	A04	5110424	5112049	Bra032734
	AT4G13770	A04	17651130	17652947	Bra016908
	AT4G31500	A08	5048097	5049748	Bra034941
	AT5G07690	A10	15799669	15800072	Bra009245
	AT5G17690	A02	4266267	4267923	Bra023629
	AT5G17690	A03	3418591	3420240	Bra006417
	AT5G17690	A08	4963938	4965790	Bra013958
	AT5G23010	A02	16246878	16247330	Bra008531
	AT5G23010	A02	16250526	16252076	Bra008532
	AT5G23010	A02	25644490	25647690	Bra029356
	AT5G23010	A02	25656548	25660743	Bra029355
	AT5G23010	A03	21029537	21031963	Bra013011
	AT5G23010	A03	21036112	21040885	Bra013009
	AT5G23010	A03	21060392	21068219	Bra013007
	AT5G23010	A05	8956221	8965890	Bra018524
	AT5G60890	A02	25713947	25720899	Bra029350
	AT5G60890	A02	25724867	25726039	Bra029349
	AT5G60890	A03	21104279	21105669	Bra013000
	AT5G60890	A09	2753530	2754678	Bra035954
	AT5G61420	A02	25944916	25946533	Bra029311
	AT5G61420	A03	21301869	21303218	Bra012961
	AT5G61420	A09	2866210	2867580	Bra035929
	Paralogs of Arabidopsis genes in Brassica rapa.These genes were selected because microarray probes representing these genes were found statistically significant eQTLs.
	pred.chr	predicted chromosome
	Br.code	Brassica gene

## Sheet: phenylpropanoids
	Probe name	Probe code	Chr.pos	At code	Gene description	Bra code	Probe origin
	AM386090	3C4HA04	A04	AT2G30490	Cinnamate 4-hydroxylase	Bra021636	Brassicaoleraceavar.alboglabra(Chinesekale)
	CD813580	2(4)CL5A03	A03	AT3G21230	4-coumarate:CoAligase5	Bra001820	Brassicanapus(rape)
	CD834583	2TT5A03	A03	AT3G55120	CHALCONEFLAVANONEISOMERASE,TRANSPARENTTESTA5	Bra017728	Brassicanapus(rape)
	DT317691	4PAL1A09	A09	AT3G53260	Phenylalanine ammonia-lyase class 1	Bra006985	brassica
	DY025170	2UF3GTA10	A10	AT5G54060	UDP-GLUCOSE:FLAVONOID 3-O-GLUCOSYLTRANSFERASE	Bra003021	Brassica napus
	EE418726	2PAL2A04	A04	AT3G53260	PHENYLALANINEAMMONIA-LYASE2	Bra039777	Brassicanapus(rape)
	EE503308	2SCPL10A09	A09	AT3G10450	SCPL7; SCPL7 (SERINE CARBOXYPEPTIDASE-LIKE 7)	Bra039936	Brassicanapus(rape)
	EE513550	2DFRA09	A09	AT1G25460	Dihydroflavonol 4-reductase, putative	Bra024744	Brassica napus
	EE540565	2ANSA04	A04	AT2G38240	putative anthocyanidin synthase	Bra017132	Brassicanapus(rape)
	EH419222	3CYP706A4A09	A09	AT4G12300	Flavonoid 3', 5'-hydroxylase-like protein	Bra029445	Brassica oleracea
	EV027089	2TT8A09	A09	AT4G09820	Protein TRANSPARENT TESTA 8	Bra037887	Brassica napus
	EV080676	2(4)CL3A07.1	A07	AT1G65060	4-coumarate--CoA ligase 3	Bra004109	Brassicanapus(rape)
	EV120446	2OMT1A03	A03	AT5G54160	Quercetin 3-O-methyltransferase 1	Bra019031	Brassica napus
	EV152862	2PAL1A04	A04	AT2G37040	Phenylalanine ammonia-lyase 1	Bra017210	Brassicanapus(rape)
	EV214117	2MYB12A05	A05	AT2G47460	Transcription factor MYB12	Bra004456	Brassicanapus(rape)
	EX040361	1CCR6A04	A04	AT2G23910	cinnamoyl-CoA reductase-related	Bra032137	Brassicarapasubsp.pekinensis
	EX109440	1SCPL7A09	A09	AT3G10450	SCPL7; SCPL7 (SERINE CARBOXYPEPTIDASE-LIKE 7)	Bra039936	Brassicarapa
	EX137858	1C4H:1A05	A05	AT2G30490	Cinnamate 4-hydroxylase isoform 1	Bra018311	Brassicarapa
	JCVI_10975	2PAL2A07	A07	AT3G53260	PHENYLALANINEAMMONIA-LYASE2	Bra003126	Brassicanapus(rape)
	JCVI_11293	3pCCoAOMTA01	A01	AT4G26220	Probable caffeoyl-CoA O-methyltransferase At4g26220	Bra026453	Brassicaoleracea
	JCVI_121	2C4HA05	A05	AT2G30490	CINNAMATE4-HYDROXYLASE,CINNAMATE-4-HYDROXYLASE,REDUCEDEPRDERMALFLUORESCENCE3	Bra018311	Brassicanapus(rape)
	JCVI_12895	2UGTA03	A03	AT5G54010	Flavonol 3-O-glucosyltransferase-like protein	Bra029046	Brassicanapus(rape)
	JCVI_1296	2C4HA03	A03	AT2G30490	CINNAMATE4-HYDROXYLASE,CINNAMATE-4-HYDROXYLASE,REDUCEDEPRDERMALFLUORESCENCE3	Bra022803	Brassicanapus(rape)
	JCVI_13216	2PAL1A05	A05	AT2G37040	Pheammonialyase1	Bra005221	Brassicanapus(rape)
	JCVI_13253	2FAH1A03	A03	AT4G36220	FERULICACID5-HYDROXYLASE1	Bra017752	Brassicanapus(rape)
	JCVI_1334	2CHSA03	A03	AT5G13930	CHALCONESYNTHASE,TRANSPARENTTESTA4	Bra006224	Brassicanapus(rape)
	JCVI_13385	2CCR1A06	A06	AT1G15950	cinnamoyl coa reductase 1	Bra026090	Brassicanapus(rape)
	JCVI_13416	2CCR1A09	A09	AT1G15950	cinnamoyl coa reductase 1	Bra026737	Brassicanapus(rape)
	JCVI_13790	2UGT84A1A03	A03	AT4G15480	At4g15480	Bra012784	Brassicanapus(rape)
	JCVI_14659	2MYB75A02	A02	AT1G56650	Transcription factor MYB75	Bra039763	Brassicanapus(rape)
	JCVI_14670	2OMT1A03.1	A03	AT5G54160	Quercetin 3-O-methyltransferase 1	Bra019031	Brassica napus
	JCVI_15136	1TT7A10	A10	AT5G07990	Flavonoid 3'-hydroxylase	Bra009312	Brassicarapa
	JCVI_15580	3(4)CLA02	A02	AT5G63380	4-coumarate-CoA ligase-like protein	Bra029229	Brassica oleracea
	JCVI_15603	2(4)Cl9A08	A08	AT1G20510	OPCL1; OPCL1 (OPC-8:0 COA LIGASE1); 4-coumarate-CoA ligase	Bra016463	Brassicanapus(rape)
	JCVI_16611	2CCR1A06	A06	AT1G15950	CINNAMOYLCOAREDUCTASE1,IRREGULARXYLEM4	Bra026090	Brassicanapus(rape)
	JCVI_16747	2ANSA03	A03	AT4G22880	Anthocyanidin synthase	Bra019350	Brassica napus
	JCVI_17031	2TT6A09	A09	AT3G51240	F3H, TT6, F3'H; F3H (FLAVANONE 3-HYDROXYLASE); naringenin 3-dioxygenase	Bra036828	Brassicanapus(rape)
	JCVI_17274	2FAH1A03.1	A03	AT4G36220	FAH1, CYP84A1; FAH1 (FERULIC ACID 5-HYDROXYLASE 1); ferulate 5-hydroxylase/ monooxygenase	Bra017752	Brassicanapus(rape)
	JCVI_17602	2PAL2A04	A04	AT3G53260	PAL2, ATPAL2; PAL2; phenylalanine ammonia-lyase	Bra039777	Brassicanapus(rape)
	JCVI_18675	1CCR1A06	A06	AT1G15950	CINNAMOYLCOAREDUCTASE1,IRREGULARXYLEM4	Bra026090	Brassicarapasubsp.pekinensis
	JCVI_19465	2FLS1A10	A10	AT5G08640	FLAVONOLSYNTHASE,FLAVONOLSYNTHASE1	Bra009358	Brassicanapus(rape)
	JCVI_19557	3MYB4A08	A08	AT4G38620	ARABIDOPSISTHALIANAMYBDOMAINPROTEIN4,MYBDOMAINPROTEIN4	Bra010736	Brassicaoleraceavar.alboglabra(Chinesekale)
	JCVI_19663	2PAL2A09	A09	AT3G53260	PAL2, ATPAL2; PAL2; phenylalanine ammonia-lyase	Bra006985	Brassicanapus(rape)
	JCVI_20189	2TT5A07	A07	AT3G55120	CHALCONEFLAVANONEISOMERASE,TRANSPARENTTESTA5	Bra003209	Brassicanapus(rape)
	JCVI_2058	2CHSA10	A10	AT5G13930	CHALCONESYNTHASE,TRANSPARENTTESTA4	Bra008792	Brassicanapus(rape)
	JCVI_21718	2(4)CL3A07	A07	AT1G65060	4-coumarate--CoA ligase 3	Bra004109	Brassica napus
	JCVI_2239	2FLS3A02	A02	AT5G63590	FLAVONOLSYNTHASE3	Bra029211	Brassicanapus(rape)
	JCVI_22820	1(4)CL5A05.1	A05	AT3G21230	4-coumarate:CoAligase5	Bra031265	Brassicarapasubsp.pekinensis
	JCVI_2411	2CHSA03.1	A03	AT5G13930	CHALCONESYNTHASE,TRANSPARENTTESTA4	Bra006224	Brassicanapus(rape)
	JCVI_2414	2CHSA02	A02	AT5G13930	CHALCONESYNTHASE,TRANSPARENTTESTA4	Bra023441	Brassicanapus(rape)
	JCVI_26392	1FAH1A06	A06	AT4G36220	FERULICACID5-HYDROXYLASE1	Bra033594	Brassicarapa
	JCVI_26641	2(4)CL3A07.2	A07	AT1G65060	4-COUMARATE:COALIGASE3	Bra004109	Brassicanapus(rape)
	JCVI_28371	1(4)CL2A05	A05	AT3G21230	4CL5; 4CL5 (4-coumarate:CoA ligase 5); 4-coumarate-CoA ligase	Bra031263	Brassicarapa
	JCVI_2934	2FLS1A10.1	A10	AT5G08640	FLAVONOLSYNTHASE,FLAVONOLSYNTHASE1	Bra009358	Brassicanapus(rape)
	JCVI_31142	1TT5A09	A09	AT3G55120	CHALCONEFLAVANONEISOMERASE,TRANSPARENTTESTA5	Bra007142	Brassicarapasubsp.pekinensis
	JCVI_31369	2CCR6A04	A04	AT2G23910	cinnamoyl-CoA reductase-related	Bra032137	Brassicanapus(rape)
	JCVI_31825	2pCCoAOMTA01	A01	AT4G26220	caffeoyl-CoA 3-O-methyltransferase, putative	Bra026453	Brassicanapus(rape)
	JCVI_32868	3CYP706A4A09	A09	AT4G12300	Flavonoid 3', 5'-hydroxylase-like protein	Bra029445	Brassica oleracea
	JCVI_33709	2UGT71C2A05	A05	AT2G29740	UDP-GLUCOSYLTRANSFERASE71C2	Bra018363	Brassicanapus(rape)
	JCVI_36583	2CCOAOMT1A03	A03	AT4G34050	caffeoyl-CoA 3-O-methyltransferase, putative	Bra017624	Brassicanapus(rape)
	JCVI_38583	2(4)CL5A03.1	A03	AT3G21230	4-coumarate:CoAligase5	Bra001819	Brassicanapus(rape)
	JCVI_39210	2OPCL1A08	A08	AT1G20510	OPCL1; OPCL1 (OPC-8:0 COA LIGASE1); 4-coumarate-CoA ligase	Bra016463	Brassicanapus(rape)
	JCVI_3974	1CHSA02	A02	AT5G13930	CHALCONESYNTHASE,TRANSPARENTTESTA4	Bra023441	Brassicarapasubsp.pekinensis
	JCVI_39778	1(4)CL5A05.2	A05	AT3G21230	4-coumarate:CoAligase5	Bra031265	Brassicarapasubsp.pekinensis
	JCVI_40360	2UGTA09	A09	AT2G18570	UDP-glucoronosyl/UDP-glucosyl transferase family protein	Bra028098	Brassicanapus(rape)
	JCVI_494	2OMT1A03.2	A03	AT5G54160	Quercetin 3-O-methyltransferase 1	Bra029041	Brassica napus
	JCVI_5513	2CYP98A3A03	A03	AT2G40890	CYP98A3; CYP98A3 (cytochrome P450, family 98, subfamily A, polypeptide 3); monooxygenase/ p-coumarate 3-hydroxylase	Bra000211	Brassicanapus(rape)
	JCVI_5913	1DFRA10	A10	AT5G58490	Dihydroflavonol 4-reductase-like	Bra002645	Brassicarapasubsp.pekinensis
	JCVI_7650	2ANSA01	A01	AT4G22880	LEUCOANTHOCYANIDIN DIOXYGENASE	Bra013652	Brassica napus
	JCVI_814	2CCR1A09.1	A09	AT1G15950	CINNAMOYLCOAREDUCTASE1,IRREGULARXYLEM4	Bra026737	Brassicanapus(rape)
	JCVI_8838	1DMR6A06	A06	AT5G24530	DOWNYMILDEWRESISTANT6	Bra009771	Brassicarapasubsp.pekinensis
	JCVI_9360	2CYP98A3A04	A04	AT2G40890	Cytochrome P450 98A3	Bra016964	Brassicanapus(rape)
	Chr.pos	Chromosome position
	Probe code	Origin 1.B.rapa, 2.B.napus,3.B.oleracea and 4 other Brassica species.Indicated also the linkage group A01-A10
	At.code	TAIR gene code
	Bra code	Brassica gene code in the BRAD website

## Sheet: arabidopsis phenylpropanoids
	At code	pred.chr	gene start	gene end	Br code
	AT1G15950	A06	6185076	6187874	Bra026090
	AT1G15950	A09	33450796	33453363	Bra026737
	AT1G20510	A08	18592551	18594657	Bra016463
	AT1G25460	A01	7686715	7688051	Bra013768
	AT1G25460	A01	7686715	7691991	Bra013769
	AT1G25460	A04	10023058	10028247	Bra030206
	AT1G25460	A09	23090835	23098200	Bra024747
	AT1G25460	A09	23104020	23104371	Bra024746
	AT1G25460	A09	23113374	23114870	Bra024744
	AT1G56650	A02	9851415	9853144	Bra039763
	AT1G65060	A07	16893174	16898002	Bra004109
	AT2G18570	A06	15928173	15929582	Bra024461
	AT2G18570	A09	18312930	18314363	Bra028098
	AT2G22980	A03	16399221	16399588	Bra001441
	AT2G22980	A04	7545823	7548726	Bra025601
	AT2G23910	A04	10672726	10674703	Bra032137
	AT2G29740	A05	7778530	7779993	Bra018363
	AT2G30490	A03	7137092	7139367	Bra022802
	AT2G30490	A03	7141974	7143871	Bra022803
	AT2G30490	A04	13581490	13587196	Bra021636
	AT2G30490	A04	13588439	13590357	Bra021637
	AT2G30490	A05	7373464	7375483	Bra018311
	AT2G37040	A04	16026763	16029329	Bra017210
	AT2G37040	A05	4098130	4100879	Bra005221
	AT2G38240	A03	9001983	9004777	Bra000045
	AT2G38240	A04	16444359	16446359	Bra017132
	AT2G40890	A03	9892511	9894826	Bra000211
	AT2G40890	A04	17372147	17374496	Bra016964
	AT2G40890	A05	930389	932976	Bra004591
	AT2G47460	A03	11190760	11193776	Bra000453
	AT2G47460	A05	222923	225991	Bra004456
	AT3G10340	A05	22086583	22093246	Bra029831
	AT3G10340	A05	22086583	22093246	Bra029831
	AT3G10450	A04	7342238	7346936	Bra025640
	AT3G10450	A05	22026092	22028347	Bra029842
	AT3G21230	A03	18643880	18649799	Bra001819
	AT3G21230	A03	18655088	18658049	Bra001820
	AT3G21230	A05	16588742	16592399	Bra031263
	AT3G21240	A05	16546978	16549821	Bra031266
	AT3G21240	A05	16546978	16549821	Bra031266
	AT3G21240	A05	16568064	16572754	Bra031265
	AT3G21240	A05	16568064	16572754	Bra031265
	AT3G48990	A06	9534769	9536864	Bra018019
	AT3G48990	A06	9534769	9536864	Bra018019
	AT3G51240	A03	21883585	21885045	Bra012862
	AT3G51240	A04	3465802	3467168	Bra014831
	AT3G51240	A09	25568110	25569623	Bra036828
	AT3G53260	A04	3946512	3949566	Bra039777
	AT3G53260	A07	11474713	11477414	Bra003126
	AT3G53260	A09	26667582	26670058	Bra006985
	AT3G55120	A03	30058206	30059397	Bra017728
	AT3G55120	A07	11893719	11895747	Bra003209
	AT3G55120	A09	27538389	27539982	Bra007142
	AT3G55120	A09	27555027	27556726	Bra007145
	AT3G55120	Scaffold000164	122990	123489	Bra039362
	AT4G09820	A09	11294737	11298289	Bra037887
	AT4G12300	A09	18013764	18015799	Bra029445
	AT4G15480	A01	11755195	11756625	Bra039547
	AT4G15480	A03	22286911	22288383	Bra012784
	AT4G22880	A01	6875692	6877113	Bra013652
	AT4G22880	A03	24761232	24762395	Bra019350
	AT4G26220	A01	9226899	9227880	Bra026454
	AT4G26220	A01	9230007	9232736	Bra026453
	AT4G34050	A03	29395976	29397120	Bra017624
	AT4G34050	A08	12591638	12592753	Bra034600
	AT4G36220	A01	1140660	1142548	Bra011671
	AT4G36220	A03	30220972	30223006	Bra017752
	AT4G36220	A06	26078464	26080067	Bra033594
	AT4G38620	A06	26162972	26163978	Bra033572
	AT4G38620	A08	16179512	16180517	Bra010736
	AT5G07990	A10	16122604	16125355	Bra009312
	AT5G08640	A06	10025321	10026417	Bra018076
	AT5G08640	A06	14375688	14378268	Bra038647
	AT5G08640	A09	3380303	3383368	Bra037747
	AT5G08640	A10	16326889	16328453	Bra009358
	AT5G13930	A02	3390141	3391592	Bra023441
	AT5G13930	A02	23750701	23751969	Bra020688
	AT5G13930	A02	23754391	23754555	Bra020687
	AT5G13930	A03	2596137	2597594	Bra006224
	AT5G13930	A06	10288217	10290616	Bra018109
	AT5G13930	A09	454362	455806	Bra036307
	AT5G13930	A10	13851220	13852482	Bra008792
	AT5G13930	Scaffold001020	699	1328	Bra041147
	AT5G24530	A02	25257980	25266307	Bra029414
	AT5G24530	A06	17140781	17147591	Bra009771
	AT5G24530	A08	14360213	14362448	Bra010405
	AT5G54010	A03	6037592	6038935	Bra029046
	AT5G54060	A10	5997900	5999389	Bra003021
	AT5G54060	Scaffold000100	797862	799308	Bra035004
	AT5G54160	A01	10042208	10043539	Bra026320
	AT5G54160	A02	7934777	7936639	Bra022700
	AT5G54160	A03	6021799	6023924	Bra029041
	AT5G54160	A03	26644672	26646075	Bra019031
	AT5G54160	A10	6089180	6094739	Bra003009
	AT5G54160	A10	6110840	6113899	Bra003007
	AT5G58490	A10	8407381	8408759	Bra002645
	AT5G63380	A02	26439619	26441906	Bra029229
	AT5G63380	A09	34227667	34227926	Bra026906
	AT5G63590	A02	26515793	26517776	Bra029212
	AT5G63590	A02	26519865	26521736	Bra029211
	AT5G63590	A06	14388503	14389781	Bra038648
	Paralogs of Arabidopsis genes in Brassica rapa.These genes were selected because microarray probes representing these genes were found statistically significant eQTLs.
	pred.chr	predicted chromosome
	Br.code	Brassica gene

## Sheet: folate
	Probe name	Probe code	Chr.pos	At code	Gene description	Bra code	Probe origin
	CX187539	2ATDFAA03	A03	AT5G41480	"GLA1,ATDFA,DFA;GLA1(GLOBULARARREST1);dihydrofolatesynthase"	Bra013188	Brassicanapus(rape)
	CX268767	1THY-2A03	A03	AT4G34570	thymidylatesynthase2	Bra017662	Brassicarapa
	EE568745	2THY-1A03.2	A03	AT2G16370	THY-1;THY-1(THYMIDYLATESYNTHASE1);dihydrofolatereductase/thymidylatesynthase	Bra013079	Brassicanapus(rape)
	EV087170	2emb1997A07.1	A07	AT2G28880	emb1997;emb1997(embryodefective1997);anthranilatesynthase/catalytic/oxo-acid-lyase	Bra011921	Brassicanapus(rape)
	EX043765	1MTHFR2A04	A04	AT2G44160	MTHFR2;MTHFR2(METHYLENETETRAHYDROFOLATEREDUCTASE2);methylenetetrahydrofolatereductase(NADPH)	Bra037664	Brassicarapasubsp.pekinensis
	EX060511	1ATDFBA10	A10	AT5G05980	ATDFB,DFB;ATDFB(A.THALIANADHFS-FPGSHOMOLOGB);tetrahydrofolylpolyglutamatesynthase	Bra009156	Brassicarapasubsp.pekinensis
	JCVI_10760	2THY-2A01	A01	AT4G34570	thymidylatesynthase2	Bra011543	Brassicanapus(rape)
	JCVI_14706	2THY-1A03	A03	AT2G16370	THYMIDYLATESYNTHASE1	Bra013079	Brassicanapus(rape)
	JCVI_16284	2MTHFR2A05	A05	AT2G44160	METHYLENETETRAHYDROFOLATEREDUCTASE2	Bra004810	Brassicanapus(rape)
	JCVI_16406	3THY-2A01	A01	AT4G34570	Bifunctionaldihydrofolatereductase-thymidylatesynthase2(DHFR-TS2)[Includes:Dihydrofolatereductase(EC1.5.1.3);Thymidylatesynthase(EC2.1.1.45)]	Bra011543	Brassicaoleraceavar.italica(asparagusbroccoli)
	JCVI_18087	2ATDFAA06	A06	AT5G41480	GLA1,ATDFA,DFA;GLA1(GLOBULARARREST1);dihydrofolatesynthase	Bra025023	Brassicanapus(rape)
	JCVI_20682	2MTHFR2A04	A04	AT2G44160	MTHFR2;MTHFR2(METHYLENETETRAHYDROFOLATEREDUCTASE2);methylenetetrahydrofolatereductase(NADPH)	Bra037664.	Brassicanapus(rape)
	JCVI_25196	2emb1997A04	A04	AT2G28880	emb1997;emb1997(embryodefective1997);anthranilatesynthase/catalytic/oxo-acid-lyase	Bra035662	Brassicanapus(rape)
	JCVI_28501	2THFSA05	A05	AT1G50480	THFS;THFS(10-FORMYLTETRAHYDROFOLATESYNTHETASE);ATPbinding/copperionbinding/formate-tetrahydrofolateligase	Bra030488	Brassicanapus(rape)
	JCVI_29526	2emb1997A07	A07	AT2G28880	emb1997;emb1997(embryodefective1997);anthranilatesynthase/catalytic/oxo-acid-lyase	Bra011921	Brassicanapus(rape)
	JCVI_30590	3THY-1A03	A03	AT2G16370	THYMIDYLATESYNTHASE1	Bra013079	Brassicaoleraceavar.italica(asparagusbroccoli)
	JCVI_32112	2THY-1A03.1	A03	AT2G16370	THYMIDYLATESYNTHASE1	Bra013079	Brassicanapus(rape)
	JCVI_35985	1THFSA05	A05	AT1G50480	Formate--tetrahydrofolateligase	Bra030488	Brassicarapa
	JCVI_40595	1ATDFBA02	A02	AT5G05980	ATDFB,DFB;ATDFB(A.THALIANADHFS-FPGSHOMOLOGB);tetrahydrofolylpolyglutamatesynthase	Bra028746	Brassicarapasubsp.pekinensis
	Chr.pos	Chromosome position
	Probe code	Origin 1.B.rapa, 2.B.napus,3.B.oleracea and 4 other Brassica species.Indicated also the linkage group A01-A10
	At.code	TAIR gene code
	Bra code	Brassica gene code in the BRAD website

## Sheet: arabidopsis folate
	At code	pred.chr	gene start	gene end	Br code
	AT1G50480	A05	11828135	11830191	Bra030488
	AT1G50480	A06	1604848	1607852	Bra018851
	AT2G16370	A01	1750663	1752759	Bra011543
	AT2G16370	A03	20585769	20589492	Bra013079
	AT2G16370	A03	29580937	29583418	Bra017662
	AT2G28880	A04	13003636	13009898	Bra035662
	AT2G28880	A07	11322562	11326558	Bra011921
	AT2G44160	A04	18268302	18271220	Bra037664
	AT2G44160	A05	1915442	1918534	Bra004810
	AT3G59970	A07	13011269	13014161	Bra003397
	AT3G59970	A09	29503510	29506503	Bra007497
	AT4G34570	A01	1750663	1752759	Bra011543
	AT4G34570	A03	29581937	19584418	Bra017662
	AT5G05980	A02	2257522	2267496	Bra028746
	AT5G05980	A03	1006317	1009570	Bra005871
	AT5G05980	A10	15454440	15459932	Bra009156
	AT5G41480	A02	15803108	15803399	Bra008465
	AT5G41480	A03	19967275	19968268	Bra013188
	AT5G41480	A06	24741456	24743676	Bra025023
	Paralogs of Arabidopsis genes in Brassica rapa.These genes were selected because microarray probes representing these genes were found statistically significant eQTLs.
	pred.chr	predicted chromosome
	Br.code	Brassica gene

## Sheet: tocopherols
	Probe name	Probe code	Chr.pos	At code	Gene description	Bra code	Probe origin
	EV206464	2PDS1A09	A09	AT1G06570	4-HYDROXYPHENYLPYRUVATE DIOXYGENASE, PHYTOENE DESATURATION 1	Bra032415	Brassica napus (rape)
	JCVI_20479	2VTE4A02	A02	AT1G64970	G-TMT, TMT1, VTE4; G-TMT (GAMMA-TOCOPHEROL METHYLTRANSFERASE); tocophero	Bra008507	Brassica napus (rape)
	EV189544	2GGRA02	A02	AT1G74470	geranylgeranyl diphosphate reductase	Bra008152	Brassica napus (rape)
	JCVI_2005	2GGRA07	A07	AT1G74470	geranylgeranyl diphosphate reductase	Bra015908	Brassica napus (rape)
	EE423907	2GGPSA05	A05	AT3G20160	Geranyl geranyl pyrophosphate synthase	Bra035808	Brassica napus (rape)
	JCVI_31309	2PDS3A04	A04	AT4G14210	Phytoene dehydrogenase, chloroplast/chromoplast precursor	Bra032770	Brassica napus (rape)
	EX056312	1VTE1A03	A03	AT4G32770	VTE1, ATSDX1; VTE1 (VITAMIN E DEFICIENT 1); tocopherol cyclase	Bra037042	Brassica rapa subsp. pekinensis
	ES960774	2GGPS1A08	A08	AT4T36810	GGPS1; GGPS1 (GERANYLGERANYL PYROPHOSPHATE SYNTHASE 1); farnesyltranstransferase	Bra010576	Brassica napus (rape)
	JCVI_4351	2GGPS1A01	A01	AT4G36810	GGPS1; GGPS1 (GERANYLGERANYL PYROPHOSPHATE SYNTHASE 1); farnesyltranstransferase	Bra011709	Brassica napus (rape)
	JCVI_2864	2GGRA01	A01	AT4G38460	geranylgeranyl reductase	Bra011898	Brassica napus (rape)
	EV197471	2PSYA10.1	A10	AT5G17230	Phytoene synthase, chloroplast precursor	Bra008569	Brassica napus (rape)
	JCVI_11039	2PSYA03	A03	AT5G17230	Phytoene synthase, chloroplast precursor	Bra006391	Brassica napus (rape)
	JCVI_12969	2PSYA10	A10	AT5G17230	Phytoene synthase, chloroplast precursor	Bra008569	Brassica napus (rape)
	DY028331	3PDSA01	A01	AT5G49555	Phytoene dehydrogenase-like	Bra033517	Brassica oleracea
	Chr.pos	Chromosome position
	Probe code	Origin 1.B.rapa, 2.B.napus,3.B.oleracea and 4 other Brassica species.Indicated also the linkage group A01-A10
	At.code	TAIR gene code
	Bra code	Brassica gene code in the BRAD website

## Sheet: arabidopsis tocopherols
	At code	pred.chr	gene start	gene end	Br code
	AT1G06570	A10	1320564	1321975	Bra015511
	AT1G06570	A09	35967112	35968261	Bra032415
	AT1G64970	A02	9391811	9393610	Bra022503
	AT1G64970	A02	16046728	16049487	Bra008507
	AT1G74470	A07	20272604	20274593	Bra015908
	AT1G74470	A02	13445172	13447057	Bra008152
	AT3G20160	A05	17302588	17303640	Bra035808
	AT3G20160	A03	18397633	18398700	Bra001777
	AT4G14210	A04	4722735	4726331	Bra032770
	AT4G14210	A08	16257918	16261099	Bra010751
	AT4G32770	A03	28743352	28746208	Bra037042
	AT4G36810	A08	15274430	15275530	Bra010576
	AT4G36810	A03	30458053	30458361	Bra017785
	AT4G36810	A01	944589	945680	Bra011709
	AT4G38460	A01	21525	22611	Bra011898
	AT5G17230	A02	4151606	4153905	Bra023603
	AT5G17230	A03	3310191	3312166	Bra006391
	AT5G17230	A09	163375	163705	Bra036264
	AT5G17230	A10	12865876	12867989	Bra008569
	AT5G49555	A01	11470200	11473430	Bra033517
	AT5G49555	A01	11460032	11460454	Bra033518
	Paralogs of Arabidopsis genes in Brassica rapa.These genes were selected because microarray probes representing these genes were found statistically significant eQTLs.
	pred.chr	predicted chromosome
	Br.code	Brassica gene
