# Supplementary material for: Regulatory Network of Secondary Metabolism in Brassica rapa: Insight into the Glucosinolate Pathway
Source: PLoS One. 2014 Sep 15;9(9):e107123. doi: 10.1371/journal.pone.0107123 (PMC4164526; doi:10.1371/journal.pone.0107123)
Supplement: Table S6 — List of glucosinolates identified in the population from a cross between pak choi PC-175 and yellow sarson YS-143. (XLSX) [file pone.0107123.s010.xlsx]

## Sheet: Sheet1
common name	chemical name	description
heptyl.GS.I		aliphatic straight chain
heptyl.GS.II		aliphatic straight chain
heptyl.GS.III		aliphatic straight chain
hexyl.GS.II		aliphatic straight chain
hexyl.GS.III		aliphatic straight chain
progoitrin	2-hydroxybut-3-enyl	double bond hydroxy straight aliphatic
glucobrassicanapin	pent-4-enyl	double bond straight aliphatic
glucopin	but-3-enyl	double bond straight aliphatic
neoglucobrassicin	1-methoxyindol-3-ylmethyl	Indole
glucoerucin	4-methylthiobutyl	sulphur containing side chain aliphatic
glucoraphanin	4-methylsulfinyl butyl	sulphur containing side chain aliphatic
methsulphonylbutyl	methsulphonylbutyl	sulphur containing side chain aliphatic
glucosinolate
glucobrassicin	indol-3-ylmethyl	Indole
glucoalyssin	methylsulfinyl pentyl	sulphur containing side chain aliphatic
glucosturtin	2-phenylethyl	Aromatic
hexyl.GS.I		aliphatic straight chain
hydroxypentenyl	hydroxypentenyl	double bond hydroxy straight aliphatic
sinigrin	prop-2-enyl	double bond straight aliphatic
methglucobrassicin	4-Methoxyindol-3-ylmethyl	Indole
